# Supplementary material for: Untargeted metabolomics reveals quinic acid as the kiwifruit component that affects brain activity in mice
Source: PLoS One. 2025 Aug 18;20(8):e0326134. doi: 10.1371/journal.pone.0326134 (PMC12360534; doi:10.1371/journal.pone.0326134)
Supplement: S1 File — These lists integrate the metabolites shown in Fig 2 and S1 Table. Putatively identified (a) and unidentified (b) metabolites detected in negative ionization mode. RT = retention time, *identification confirmed using authentic standards. (XLSX) [file pone.0326134.s003.XLSX]

## Sheet: Supplementary File 1
Supplementary File 1: Other metabolites in fresh kiwifruit juice (in addition to those shown in Figure 2 and Supplementary Table 1) putatively identified (a), and unidentified (b) in negative ionization mode. RT = retention time, *identification confirmed using authentic standards.
a-other metabolites, putatively identified
RT (min)	m/z(-) detected	m/z (-) expected	Elemental formula	Mass error	Main adduct	Putative identification	Main fragments
3.51202	341.087	341.087	C₁₅H₁₈O₉	1.33529	[M-H+]-	caffeic acid glucoside	135,045; 179,034
4.61597	337.09	337.092	C₁₆H₁₈O₈	6.6177	[M-H+]-	coumaroyl quinic acid	119,048; 163,039
4.45063	401.108	401.108	C₁₆H₂₀O₉	0.921837	[M+HCOOH-H+]-	ferulic acid glucoside	134,036; 149,908; 178,025; 193,050
3.57492	329.086	329.087	C₁₄H₁₈O₉	3.82204	[M-H+]-	hydroxy methoxy benzoic acid glucoside	167.034
7.692	431.098	431.097	C₂₁H₂₀O₁₀	-2.31966	[M-H+]-	kaempferol-3-O-rhamnoside	284,033; 285,041;
6.79475	593.148	593.15	C₂₇H₃₀O₁₅	3.04999	[M-H+]-	kaempferol-3-O-rutinoside*	284,033; 285,041;
5.081	609.147	609.145	C₂₇H₃₀O₁₆	-3.28329	[M-H+]-	luteolin di-hexoside	285,044; 447,091
5.10623	577.132	577.134	C₃₀H₂₆O₁₂	3.57781	[M-H+]-	procyanidin B2	289.071
6.525	463.087	463.087	C₂₁H₂₀O₁₂	0	[M-H+]-	quercetin-3-O-glucoside*	300.03
7.09872	447.092	447.092	C₂₁H₂₀O₁₁	0.568512	[M-H+]-	quercetin-3-O-rhamnoside*	300.03
6.30448	609.145	609.145	C₂₇H₃₀O₁₆	0.771219	[M-H+]-	quercetin-3-O-rutinoside*	300.03
0.916367	549.167	549.166	C₁₈H₃₂O₁₆	-1.50405	[M+HCOOH-H+]-	trihexose	179,054; 341,106; 503,163
3.81362	315.106	315.107	C₁₄H₂₀O₈	2.04259	[M-H+]-	vanillyl alcohol hexoside	135,106 153,055
6.07627	461.163	461.165	C₂₀H₃₀O₁₂	4.24569	[M-H+]-	verbasoside	149.044
5.52312	461.165	461.165	C₂₀H₃₀O₁₂	0.751876	[M-H+]-	verbasoside	101.023
b-other metabolites, unidentified
RT (min)	m/z(-) detected
1.92832	115.002
4.64742	135.044
1.00022	142.998
3.24185	164.07
0.9478	173.008
4.40872	178.05
3.00078	187.106
2.90882	193.09
2.87737	201.123
1.22033	203.019
0.782483	207.05
0.761517	209.03
0.751033	217.03
1.89687	217.118
3.59587	218.101
0.792967	221.029
2.37663	231.133
4.96187	239.054
5.52312	243.169
2.19845	245.112
2.56293	258.144
3.81362	259.127
1.84447	261.94
0.813917	267.071
3.59587	272.16
6.26493	277.154
3.23138	279.106
3.72165	279.106
3.59587	279.13
1.48	280.986
1.28085	280.987
3.07415	281.113
4.331	285.909
1.38565	285.938
3.47008	286.175
5.27393	286.176
1.92832	291.949
4.05468	293.122
4.7627	293.122
4.89898	293.122
3.06367	294.108
3.14752	295.101
2.50242	295.101
5.60698	297.096
4.20953	300.19
6.34642	300.191
5.26345	300.192
3.31523	303.07
5.96098	307.137
6.08675	307.137
2.88785	309.116
1.40662	310.967
3.84505	311.079
6.33593	314.206
3.0427	315.069
2.92978	315.166
4.08613	316.185
1.0631	317.965
4.27243	319.095
5.33683	327.106
5.80613	328.221
2.94837	329.085
2.82497	329.086
4.29338	329.18
3.0427	329.181
3.31523	330.164
4.44015	330.165
3.56443	330.165
4.2305	330.199
6.26493	330.201
0.989733	331.027
6.9415	334.175
1.94928	335.131
3.43865	335.133
6.48268	342.237
5.3578	344.181
6.18108	344.217
4.31435	345.119
2.81448	346.076
3.44913	346.112
4.19905	346.158
3.09512	347.096
2.95885	347.097
5.23202	349.058
4.24098	350.134
4.06517	353.086
1.46952	357.922
6.48268	358.196
3.88698	359.095
4.05468	363.164
2.804	367.085
3.50153	368.096
1.26225	368.903
6.1182	371.228
4.51352	372.211
6.24398	372.212
3.84505	373.205
4.29338	373.207
3.26282	377.108
3.48057	379.159
3.76358	380.154
0.874433	383.088
3.13703	386.202
2.92978	386.203
4.48208	388.168
5.55457	389.179
0.905883	391.106
3.72165	393.048
1.126	404.124
1.32277	405.028
4.26195	408.176
4.44015	413.163
4.55545	413.164
4.67885	415.218
5.20057	417.233
3.23138	421.133
2.73063	421.133
4.13853	422.155
3.57492	423.059
4.79415	427.18
5.63842	427.18
5.15863	431.155
5.44975	431.191
5.30538	433.205
4.09662	437.126
5.26345	439.18
7.01487	441.195
5.87713	441.196
4.49257	443.19
5.28442	447.149
1.3018	447.958
4.62645	451.121
3.34667	451.142
2.96933	451.143
4.42967	451.144
4.53448	457.19
4.09662	459.208
4.99332	463.18
8.64048	469.226
4.12807	472.203
13.2891	474.261
0.86395	475.13
6.25447	475.18
5.42068	477.233
1.42758	479.919
3.37575	480.17
9.14123	493.227
0.772	495.111
6.14965	509.22
4.5869	509.223
3.43865	510.181
4.84657	511.109
6.39883	511.237
6.09723	523.214
4.87802	527.233
4.45063	530.245
4.64742	535.989
3.158	536.107
6.68183	537.196
2.8669	549.195
5.54408	553.19
5.69083	553.19
11.5063	557.299
5.27393	558.312
0.884917	561.167
6.52462	567.205
6.25447	567.206
6.72138	569.222
6.85765	569.222
2.83545	571.271
4.3458	572.279
4.61597	591.154
3.86602	608.228
3.51202	617.13
1.35422	619.034
1.34373	635.001
3.76358	637.315
3.16848	638.275
4.9409	642.379
2.6887	651.194
1.09455	662.101
4.61597	685.419
1.37518	693.925
3.41768	698.295
6.49317	704.391
1.07358	705.117
6.18108	706.347
5.11672	719.404
4.86753	720.305
6.65038	727.385
6.81572	731.369
4.48208	733.312
5.05382	742.443
6.66087	743.382
7.82768	787.43
7.13827	855.325
3.28378	1009.41
3.53298	1009.41
