# Supplementary material for: Untargeted metabolomics reveals quinic acid as the kiwifruit component that affects brain activity in mice
Source: PLoS One. 2025 Aug 18;20(8):e0326134. doi: 10.1371/journal.pone.0326134 (PMC12360534; doi:10.1371/journal.pone.0326134)
Supplement: S2 File — Data collected from the untargeted metabolomics analysis and the in vivo experiments. (XLSX) [file pone.0326134.s004.xlsx]

## Sheet: caption
Supplementary File 2. Minimal datasets of the experiments
Data collected from the untargeted metabolomics analysis and the in vivo experiments

## Sheet: C18_serum_datamatrix (Fig.3A)
												Kiwi	Kiwi	Kiwi	Kiwi	Kiwi	Kiwi	Kiwi	Kiwi	Kiwi	Kiwi	Kiwi	Kiwi	Kiwi	Kiwi	Kiwi	Kiwi	Kiwi	Kiwi	Kiwi	Kiwi	Kiwi	vehicle	vehicle	vehicle	vehicle	vehicle	vehicle	vehicle	vehicle	vehicle	vehicle	vehicle	vehicle	vehicle	vehicle	vehicle	vehicle	vehicle
												30' kiwi	30' kiwi	30' kiwi	30' kiwi	30' kiwi	45' kiwi	45' kiwi	45' kiwi	45' kiwi	60' kiwi	60' kiwi	60' kiwi	60' kiwi	90' kiwi	90' kiwi	90' kiwi	90' kiwi	120' kiwi	120' kiwi	120' kiwi	120' kiwi	30' veh	30' veh	30' veh	30' veh	45' veh	45' veh	45' veh	45' veh	60' veh	60' veh	60' veh	60' veh	90' veh	90' veh	90' veh	90' veh	120' veh
	Compound	Neutral mass (Da)	m/z	Charge	Retention time (min)	M3.p[1]	M3.pq(corr)[1]		kiwi / vehicle	mean 120' Kiwi	mean 120' vehicle	03-25-2019_SERUM_30min_C18_NEG_m201	03-25-2019_SERUM_30min_C18_NEG_m202	03-25-2019_SERUM_30min_C18_NEG_m203	03-25-2019_SERUM_30min_C18_NEG_m204	03-25-2019_SERUM_30min_C18_NEG_m205	03-25-2019_SERUM_45min_C18_NEG_m145	03-25-2019_SERUM_45min_C18_NEG_m146	03-25-2019_SERUM_45min_C18_NEG_m147	03-25-2019_SERUM_45min_C18_NEG_m148	03-25-2019_SERUM_60min_C18_NEG_m149	03-25-2019_SERUM_60min_C18_NEG_m150	03-25-2019_SERUM_60min_C18_NEG_m151	03-25-2019_SERUM_60min_C18_NEG_m152	03-25-2019_SERUM_90min_C18_NEG_m193	03-25-2019_SERUM_90min_C18_NEG_m194	03-25-2019_SERUM_90min_C18_NEG_m195	03-25-2019_SERUM_90min_C18_NEG_m196	03-25-2019_SERUM_120min_C18_NEG_m197	03-25-2019_SERUM_120min_C18_NEG_m198	03-25-2019_SERUM_120min_C18_NEG_m199	03-25-2019_SERUM_120min_C18_NEG_m200	03-25-2019_SERUM_30min_C18_NEG_m206	03-25-2019_SERUM_30min_C18_NEG_m207	03-25-2019_SERUM_30min_C18_NEG_m208	03-25-2019_SERUM_30min_C18_NEG_m209	03-25-2019_SERUM_45min_C18_NEG_m218	03-25-2019_SERUM_45min_C18_NEG_m219	03-25-2019_SERUM_45min_C18_NEG_m220	03-25-2019_SERUM_45min_C18_NEG_m221	03-25-2019_SERUM_60min_C18_NEG_m214	03-25-2019_SERUM_60min_C18_NEG_m215	03-25-2019_SERUM_60min_C18_NEG_m216	03-25-2019_SERUM_60min_C18_NEG_m217	03-25-2019_SERUM_90min_C18_NEG_m210	03-25-2019_SERUM_90min_C18_NEG_m211	03-25-2019_SERUM_90min_C18_NEG_m212	03-25-2019_SERUM_90min_C18_NEG_m213	03-25-2019_SERUM_120min_C18_NEG_m222
59	5.03_212.0010m/z		212.001	1	5.03272	-0.125545	-0.651185		1.38639	3570.66	2575.51	3376.43	7260.44	8088.82	7652.6	6096.08	5734.98	11461.8	9402.11	8976.51	7589.49	7382.58	7807.64	6081.06	4415.76	7230.51	5011.8	5641.25	4255.28	4298.42	2849.27	2879.68	2427.64	3314.09	3948.65	5752.29	4086.24	3029.98	3492.47	3301.97	2068.58	4538.05	2493.9	5854.18	3660.2	3563.47	3526.66	3375.03	2795.33
871	5.45_896.9051m/z		896.905	2	5.4496	-0.125309	-0.612018		1.01618	7869.33	7744.03	13886.3	11167.5	8785.99	11718.6	12479	7690.35	8324.53	6501.49	8797.63	6772.62	9741.23	7920.09	8523.27	8289.03	10354.1	9951.35	10409.4	7757.68	6455.33	6464.41	10799.9	3388.63	7248.3	4940.04	2439.75	6099.79	6554.62	4608.73	9204.33	5373.26	5779.18	5129.59	7334.35	3632.24	6106.12	8505.22	5300.77	10148.9
43	0.81_191.0554m/z		191.055	1	0.8139	-0.118722	-0.88737	Quinic acid (QA)	105.398	1371.88	13.0162	2710.36	2811.55	2856.45	3015.96	2398.13	1739.33	2049.02	1684.44	3099.06	1562.27	1237.74	1558.5	2022.35	2195.31	1494.85	1447.07	2719.35	1096.86	1762.51	1384.57	1243.59	19.4881	13.1513	15.769	6.87258	9.04832	11.7159	11.8153	10.2489	16.4714	8.90117	16.4355	13.8382	22.7713	15.6822	21.0238	12.9806	11.9944
46	0.76_195.0498m/z		195.05	1	0.7615	-0.0643381	-0.739691		1.45955	1438.03	985.259	1892.21	2659.19	1699.21	1780.63	1556.38	834.938	1888.12	1539.81	1712.02	1797	1780.08	2054	2323.52	1296.78	1627.75	1716.67	1646.12	1985.57	1045.95	1457.74	1262.87	1661.3	1719.42	1255.27	848.603	982.899	892.016	949.297	777.142	640.397	1281.36	850.642	1415.27	965.088	1228.72	1137.27	979.266	732.635
185	14.01_313.1783m/z		313.178	1	14.0073	-0.0641609	-0.658179		1.47934	951.807	643.401	1613.75	1524.63	1113.1	2099.24	1224.29	630.249	889.701	1771.27	715.594	2092.63	1947.81	2500.58	2466.68	1583.42	1346.24	1855.08	1734.78	1306	810.992	644.147	1046.09	607.78	753.623	647.888	468.475	853.327	1030.53	633.549	1086.35	657.074	1559.73	520.397	315.135	848.875	620.713	941.009	419.654	879.811
122	4.96_258.9912m/z		258.991	1	4.96173	-0.0611723	-0.657153	Caffeic acid sulfate (CAS)	2.74256	189.818	69.2119	1199.5	1769.69	1571.18	1714.89	1647.89	1017.09	936.078	581.185	1513.1	336.493	617.225	564.794	461.875	375.168	259.503	340.154	535.89	146.061	253.651	210.307	149.252	73.7376	70.4071	62.7487	117.543	67.3269	108.356	64.7626	80.0809	41.7862	69.5737	56.6055	117.725	90.4543	102.77	95.3157	48.4766	77.8945
878	5.45_907.8951m/z		907.895	2	5.4496	-0.0585708	-0.621087		1.01328	1663.38	1641.58	2884.22	2388.18	1902.56	2505.3	2525.23	1537.33	1786.27	1369.72	1852.1	1482.75	2055.9	1675.78	1838.55	1752.45	2181.38	2153.71	2209.58	1632.06	1364.31	1335.46	2321.68	699.104	1523	1052.22	490.302	1272.79	1397.89	953.155	1921.76	1138.38	1185.02	1074.58	1537.85	766.913	1244.35	1823.35	1106.49	2165.19
143	0.80_275.1105n	275.111	274.103	1	0.803417	-0.0491919	-0.770989		1.44274	1070.8	742.2	1210.62	1151.78	1128.77	1393.49	1037.7	705.297	835.085	992.947	661.663	993.325	977.674	1119.33	1379.19	1026.31	1122.47	1403.76	779.842	1048.51	907.518	1121.62	1205.56	780.394	977.272	641.402	859.332	679.727	722.324	639.163	626.526	483.943	737.203	495.629	616.653	704.028	622.879	710.653	490.355	806.879
552	14.31_595.2856m/z		595.286	1	14.3088	-0.0471418	-0.624902		1.18884	1877.55	1579.31	1833.59	2298.57	2432.01	2437.29	2034.63	1595.75	1593.97	1812.14	1796.17	2266.44	1605.08	2247.92	2181.19	2087.96	1876.55	2485.11	2809.52	1808.06	1869.11	2078.51	1754.52	1547	1362.68	1529.8	1697	1443.58	1689.66	1657.33	1089.82	1420.92	1847.22	1669.39	2097.49	1621.75	1678.38	1904.27	1945.15	1582.45
192	5.40_319.1377m/z		319.138	1	5.39957	-0.0451284	-0.680093		3.60096	557.289	154.761	728.574	486.934	601.002	264.25	499.177	229.13	646.662	555.949	323.547	995.313	721.253	1418.51	675.993	484.311	302.249	830.39	527.901	704.514	291.229	682.982	550.429	294.645	435.491	146.887	183.074	212.37	109.898	176.15	226.463	222.38	459.974	266.451	229.72	265.842	341.05	289.598	443.077	103.086
888	5.45_923.3610m/z		923.361	2	5.4496	-0.0386009	-0.60531		1.03238	736.694	713.586	1267.05	1004.82	752.575	1080.39	1271.04	820.747	746.125	551.397	786.939	585.028	916.078	728.628	808.424	823.39	950.946	881.637	943.927	735.348	605.171	586.73	1019.53	283.276	666.009	440.372	251.183	515.562	587.094	432.075	817.681	464.695	541.818	414.658	665.987	303.027	598.294	778.433	513.865	926.943
267	14.01_346.1755n	346.176	381.166	1	14.0073	-0.0364471	-0.661266		1.46337	309.661	211.609	549.106	502.434	369.039	686.459	385.268	200.486	290.118	550.25	235.891	694.193	621.675	802.718	769.952	489.357	431.475	574.253	581.206	432.457	263.079	214.976	328.133	207.084	236.093	204.901	177.328	274.716	344.155	206.35	346.441	218.542	501.806	163.549	82.4644	269.943	197.749	322.479	146.505	290.487
153	5.03_235.0131n	235.013	279.988	1	5.03272	-0.0361685	-0.674219		1.37319	404.28	294.409	393.499	712.917	785.801	748.74	597.092	548.438	903.815	804.542	806.575	718.852	665.53	720.231	624.432	460.443	687.975	522.809	572.288	468.652	461.855	351.395	335.216	277.317	375.252	439.023	557.95	452.407	351.238	396.188	381.036	243.144	469.09	297.597	589.69	400.593	386.703	411.787	395.454	315.227
1129	0.71_1307.4208m/z		1307.42	3	0.709083	-0.0327595	-0.650509		1.02542	1647.71	1606.87	1979.95	1944.43	1798.15	1708.64	1937.79	1692.32	1670.08	1665.72	1937.93	1629.37	1761.15	1882.11	1738.01	1765.71	1783.25	1570.76	1670.02	1662.55	1491.84	1879.36	1557.1	1386.98	1755.68	1522.56	1555.65	1528.67	1598.76	1596.91	1389.83	1404.02	1617.77	1508.48	1655.58	1483.65	1536.18	1428.78	1606.39	1540.2
321	5.03_446.9909m/z		446.991	1	5.03272	-0.0311282	-0.61763		2.20203	81.6315	37.071	61.4598	302.588	385.108	333.281	230.172	204.244	707.312	504.204	475.008	334.878	327.99	346.271	210.471	122.062	322.729	136.662	177.107	114.916	113.306	46.9081	51.396	23.9854	61.0802	96.1957	195.177	103.972	51.3707	61.149	58.2831	19.3155	114.415	30.8252	205.627	74.6098	84.1544	75.0845	65.9086	33.8068
1160	0.71_1375.4081m/z		1375.41	3	0.709083	-0.0302479	-0.618527		1.01348	1674.56	1652.29	2018.22	1997.62	1928.71	1872.44	1861.88	1689.51	1701.69	1920.61	1941.49	1793.98	1745.58	1892.15	1758.08	1815.81	1729	1710.53	1611.81	1657.06	1550.57	1891.88	1598.74	1596.37	1701.9	1675.14	1595.3	1569.82	1685.32	1605.94	1527.39	1382.17	1623.19	1751.06	1719.15	1699.03	1508.6	1432.49	1589.32	1635.21
1211	0.71_1511.3856m/z		1511.39	3	0.709083	-0.0302125	-0.65768		1.02539	1648.46	1607.64	1958.73	1943.35	1826.46	1811.51	1918.85	1669.92	1715.91	1824.25	1860.92	1745.09	1713.46	1829.38	1686.84	1764.27	1649.38	1678.75	1625.68	1609.34	1554.14	1835.58	1594.77	1501.1	1679.66	1629.19	1579.1	1594.9	1610.24	1614.96	1510.9	1356.21	1631.02	1579.61	1636.4	1595.48	1535.81	1552.59	1612.47	1568.74
1089	0.71_1239.4317m/z		1239.43	3	0.709083	-0.0297331	-0.617139		0.990565	1449.04	1462.84	1784.44	1762.62	1627.52	1609.12	1802.92	1511.82	1603.61	1554.92	1729.15	1503.14	1574.05	1695.75	1515.83	1570.54	1507.8	1465.6	1425.64	1400.69	1333.03	1656.08	1406.34	1303.75	1547.99	1415.52	1349.09	1363.64	1435.61	1406.67	1300.16	1183.11	1469.67	1367.52	1548.65	1357.15	1375.77	1309.88	1485.57	1368.41
1102	0.71_1262.1006m/z		1262.1	3	0.709083	-0.0292819	-0.608614		1.013	1350.9	1333.56	1661.55	1693.13	1545.31	1491.68	1599.89	1435.34	1466.33	1341.97	1647.8	1377.88	1447.08	1555.78	1369.67	1495.28	1439.65	1348.99	1351.69	1364.28	1216.9	1534.74	1287.67	1176.95	1465.04	1308.65	1290.93	1311.8	1312.09	1375.17	1144.29	1117.31	1389.22	1232.29	1343.11	1243.66	1323.23	1149.16	1330.47	1172.47
1141	0.71_1335.4095m/z		1335.41	3	0.709083	-0.0287834	-0.657232		1.04237	865.097	829.934	1148.06	1077.22	955.061	923.237	1035.59	880.063	958.261	870.056	1067.22	893.642	942.624	1135.74	884.072	960.844	986.059	974.113	863.968	902.223	761.539	1007.78	788.849	732.002	876.586	770.033	839.815	757.782	890.361	864.964	709.822	630.546	842.735	767.376	887.249	893.133	812.939	698.94	807.894	702.552
1181	0.71_1428.7293m/z		1428.73	2	0.709083	-0.0281562	-0.605295		1.01231	1631.47	1611.63	1923.54	1888.59	1839.31	1757.44	1751.38	1525.6	1690.1	1757.7	1887.16	1739.84	1685.33	1935.46	1670.27	1731.24	1667.57	1732.04	1586.95	1625.54	1531.66	1836.3	1532.38	1486.21	1730.26	1624.32	1505.08	1578.5	1623.26	1516.56	1508.44	1405.12	1596.13	1585.62	1689.9	1677.11	1510.35	1464.23	1486.42	1598.8
1196	0.71_1471.3848m/z		1471.38	3	0.709083	-0.0280304	-0.624782		1.04233	870.18	834.845	1109.91	1095.28	1011.47	963.333	996.029	918.373	862.939	831.103	1038.16	883.878	981.479	1113.58	792.621	1035.6	918.186	896.48	816.637	876.055	729.939	1007.06	867.667	721.116	928.105	788.803	803.569	775.706	780.678	901.41	664.942	593.764	881.6	712.401	906.093	823.033	755.553	713.288	736.804	765.402
1189	0.71_1443.3970m/z		1443.4	3	0.709083	-0.0279236	-0.602409		1.00071	1669.14	1667.96	1946.94	1999.11	1815.48	1891.07	1932.72	1685.53	1768.02	1823.6	1932.97	1700.15	1715.17	1846.31	1690.83	1847.99	1696.37	1694.37	1619.18	1632.26	1543.01	1852.05	1649.25	1602.84	1738.17	1667.55	1560.53	1562.01	1642.78	1634.2	1530.63	1383.03	1656.02	1693.39	1721.23	1687.13	1563.28	1512.66	1670.84	1574.31
1173	0.71_1403.3965m/z		1403.4	3	0.709083	-0.0270931	-0.617268		1.02863	859.107	835.192	1129.65	1067.17	965.178	957.792	947.304	885.462	935.283	776.969	1098.37	868.376	953.957	1067.52	863.388	951.267	927.784	842.536	847.323	853.766	759.673	1019.56	803.432	671.651	904.569	734.071	793.14	763.328	810.961	858.977	639.643	633.33	818.102	742.834	925.4	822.029	830.184	676.927	827.498	732.557
895	5.43_934.3517m/z		934.352	2	5.43102	-0.0262162	-0.602995		1.07242	335.309	312.665	580.784	454.178	364.47	487.936	549.193	327.425	330.159	243.493	348.965	273.665	371.196	328.221	339.497	341.47	423.671	412.774	437.435	332.709	274.598	268.317	465.61	116.955	272.554	169.575	85.6398	226.544	256.319	191.04	393.844	197.709	236.365	195.677	310.987	133.853	267.769	338.834	216.966	423.773
283	0.81_395.0626n	395.063	394.055	1	0.8139	-0.0261401	-0.665522		1.22831	265.823	216.414	363.857	366.893	390.947	607.38	318.759	243.457	292.166	300.376	243.813	286.16	392.839	367.36	382.203	329.775	356.058	335.065	339.074	271	215.678	265.983	310.631	183.283	262.598	199.676	206.29	164.213	226.257	163.492	165.721	119.306	165.586	134.989	446.186	279.143	274.275	219.548	251.146	235.3
1059	0.71_1199.4332m/z		1199.43	3	0.709083	-0.0254967	-0.690619		0.989683	601.761	608.035	825.351	777.539	781.777	712.368	778.012	688.415	687.714	612.346	729.55	674.77	721.054	780.333	660.478	698.545	708.158	687.221	649.914	607.38	542.688	673.283	583.694	509.614	612.578	567.425	579.132	551.863	625.813	619.957	522.306	479.742	595.369	586.925	634.339	594.555	580.762	494.442	624.075	537.983
336	14.01_461.1096m/z		461.11	1	14.0073	-0.0230353	-0.65364		1.46191	118.849	81.297	229.741	196.022	131.666	251.448	154.162	79.0793	106.401	217.303	78.1362	296.237	254.876	311.071	286.278	201.111	176.805	230.566	226.42	165.8	100.19	75.5364	133.869	63.3134	90.4622	70.5593	67.377	109.937	123.407	73.256	131.687	82.8104	203.393	66.1553	28.2827	104.38	74.2092	113.436	44.4305	118.653
217	5.03_335.1322m/z		335.132	1	5.03272	-0.0227668	-0.601907		2.34188	225.735	96.3906	227.507	177.083	248.473	121.275	197.914	116.064	231.708	243.479	128.585	371.544	272.222	442.247	348.815	174.405	160.22	336.035	200.326	273.622	137.159	254.86	237.3	118.908	171.802	86.8592	77.42	121.89	55.2004	124.168	150.888	108.866	272.893	131.82	115.844	166.897	153.325	187.749	260.381	81.0609
270	0.81_384.1283n	384.128	383.121	1	0.8139	-0.0222421	-0.63082		1.51258	107.617	71.1477	209.303	242.695	237.025	370.099	163.485	100.021	180.851	135.779	185.49	143.458	243.316	178.854	162.123	155.848	146.713	87.619	264.993	137.995	102.595	96.9787	92.899	41.7394	111.456	80.7181	34.7129	39.1998	66.04	60.4358	117.667	26.2847	40.8358	45.4735	266.322	80.6846	138.179	98.6811	125.708	60.3529
167	5.03_296.9776m/z		296.978	1	5.03272	-0.0221403	-0.691427		1.50058	158.096	105.356	136.748	242.669	258.797	251.734	233.905	207.193	300.566	265.808	295.19	236.074	271.266	264.71	218.934	169.757	255.918	182.612	202.969	183.816	194.369	124.807	129.391	87.5986	128.855	137.483	207.288	148.89	116.665	150.581	131.663	83.5697	181.597	95.7862	224.806	126.347	145.42	153.952	139.579	119.646
223	3.15_340.1013m/z		340.101	1	3.14748	-0.0209056	-0.603602		3.19778	121.028	37.8474	166.611	173.644	249.796	138.811	269.719	96.8934	226.017	175.474	255.849	242.051	230.353	186.818	170.852	134.852	82.6253	99.2713	107.741	131.011	160.339	85.207	107.554	27.1554	82.9899	92.3701	62.6809	43.0396	16.6805	193.53	14.3616	28.076	199.403	53.1888	180.213	100.198	90.7857	77.4939	113.423	9.20446
1007	0.71_1131.4455m/z		1131.45	3	0.709083	-0.0204744	-0.601925		0.938786	457.992	487.856	660.446	597.45	654.456	602.466	646.301	508.983	556.99	545.874	608.149	571.693	528.251	583.994	497.669	543.639	584.316	540.523	484.526	479.248	418.01	504.362	430.348	476.566	523.51	504.391	458.503	417.309	447.3	501.548	446.866	348.155	483.203	448.003	505.337	521.807	497.549	378.004	457.706	436.632
259	0.81_372.0717m/z		372.072	1	0.8139	-0.0200889	-0.763238		1.31764	142.431	108.095	211.763	201.646	166.705	255.036	161.364	106.067	146.041	130.344	115.385	118.083	174.656	182.345	205.478	148.12	161.221	150.512	139.197	162.404	125.015	130.951	151.354	75.7008	162.397	80.9632	121.877	87.9176	112.579	84.3944	59.9709	79.7487	95.9628	69.4585	112.145	97.1791	119.49	98.4441	99.0693	114.638
1071	0.72_1221.7742m/z		1221.77	3	0.719567	-0.0183641	-0.608655		0.997515	458.688	459.831	572.772	607.112	630.572	558.804	593.466	489.164	514.169	540.643	565.157	507.87	478.667	582.008	474.439	492.13	524.179	514.543	470.038	472.062	416.976	515.277	430.438	436.501	507.514	443.083	474.089	456.254	449.536	477.115	441.241	398.242	476.886	499.481	464.981	446.834	468.618	391.096	435.164	426.637
1293	0.71_1699.6979n	1699.7	1720.67	1	0.709083	-0.0177627	-0.61613		1.06154	536.043	504.968	653.431	622.128	584.909	568.902	596.692	511	617.633	559.887	608.252	589.507	532.345	605.533	526.227	564.406	541.764	544.231	471.931	514.66	530.448	583.479	515.585	433.892	520.109	488.928	498.242	522.877	495.102	513.084	483.043	442.721	550.989	546.202	528.944	523.065	481.747	473.23	513.373	451.405
100	3.20_245.1121m/z		245.112	1	3.19988	-0.0146567	-0.623632		1.43976	111.689	77.5749	179.421	204.072	144.294	137.253	122.025	90.3416	116.339	84.8447	89.2305	153.752	143.233	141.118	163.391	119.777	158.137	159.54	101.679	109.281	89.9775	123.162	124.337	136.29	137.546	93.652	114.656	81.144	80.6719	63.6972	77.3218	68.3253	75.1215	72.0203	138.468	91.4986	100.913	129.68	99.4191	68.0421
1155	0.72_1369.7263m/z		1369.73	1	0.719567	-0.0145234	-0.627511		1.01761	251.619	247.265	308.754	310.878	332.366	290.792	291.161	261.913	263.689	267.651	273.47	299.148	286.933	310.476	268.702	264.822	285.659	272.575	250.712	242.685	240.337	296.088	227.366	226.932	256.947	242.523	233.9	213.202	233.564	260.809	215.791	194.04	262.391	234.447	251.182	301.014	215.518	219.455	246.249	192.006
1206	0.71_1505.7063m/z		1505.71	1	0.709083	-0.0141229	-0.623472		1.06727	220.937	207.012	273.819	266.397	287.419	267.145	281.533	229.293	231.874	260.489	263.037	252.856	239.247	255.274	231.083	221.853	243.889	258.404	198.756	225.312	183.831	254.517	220.089	176.075	255.695	221.405	226.867	199.129	186.881	202.234	171.712	169.023	202.295	217.573	231.658	228.979	218.749	181.676	204.857	181.11
1301	0.71_1743.6684m/z		1743.67	1	0.709083	-0.0133401	-0.601232		1.0155	278.584	274.33	352.338	325.083	341.196	296.394	327.103	296.539	297.83	317.964	302.087	303.959	314.805	329.052	286.849	300.605	297.239	307.577	280.398	286.684	263.193	293.644	270.814	261.266	270.51	267.558	251.816	290.141	262.842	292.402	231.085	235.771	279.554	225	312.557	324.599	275.813	223.672	270.29	250.607
884	5.45_918.8872m/z		918.887	2	5.4496	-0.0287104	-0.598059		0.963707	400.817	415.912	726.924	617.44	499.788	629.149	618.819	371.933	424.031	340.484	480.647	357.2	507.494	417.253	461.879	438.57	540.511	543.284	527.116	372.214	324.101	348.92	558.035	158.624	378.603	247.445	108.644	305.096	358.34	220.868	501.287	277.63	277.48	274.908	360.253	198.458	310.926	447.449	262.242	570.576
883	5.45_915.8801m/z		915.88	2	5.4496	-0.0255154	-0.597715		1.03005	313.517	304.372	568.704	456.323	334.22	455.267	472.39	312.548	315.918	209.981	360.548	258.388	379.115	302.085	325.252	321.239	399.85	388.325	416.758	311.44	252.062	252.535	438.032	108.866	267.657	164.983	83.2072	236.493	238.64	163.885	357.094	183.441	219.556	189.015	282.019	111.917	226.282	351.88	193.622	408.224
1042	0.71_1171.4441m/z		1171.44	3	0.709083	-0.0296666	-0.597335		0.993184	1259.61	1268.25	1612.37	1532.74	1644.92	1560.09	1595.89	1295.44	1431.3	1543.87	1525.04	1459.7	1404.57	1506.17	1353.78	1411.27	1341.21	1435.7	1267.95	1301.69	1114.54	1412.77	1209.44	1329.39	1425.22	1358.03	1186.44	1176.17	1290.37	1255.11	1265.83	963.726	1257.96	1310.54	1262.84	1305.64	1211.49	1080.9	1243.91	1220.72
1272	0.70_1670.0160m/z		1670.02	3	0.6986	-0.0252825	-0.597006		1.04583	1287.69	1231.26	1567.71	1404.28	1418.46	1342.05	1483.11	1290.3	1340.7	1388.82	1396.35	1316.48	1291.53	1414.59	1229.72	1414.72	1294.23	1280.46	1119.62	1244.57	1193.92	1451.95	1260.32	1172	1317.45	1318.62	1236.52	1187.99	1190.28	1179.44	1101.13	1074.61	1242.17	1209.74	1291.57	1248.39	1176.25	1084.51	1234.96	1219.54
1243	0.71_1602.0312m/z		1602.03	3	0.709083	-0.0252891	-0.596699		1.05279	1349.23	1281.57	1627.18	1431.12	1439.25	1452.27	1528.55	1349.66	1355.98	1423.98	1572.12	1366.93	1388.82	1502.45	1328.17	1418.88	1369.29	1375.76	1296.25	1343.02	1183.32	1566.12	1304.44	1244.8	1433.24	1310.93	1260.31	1322.13	1305.75	1261.42	1177.67	1117.92	1309.99	1305.32	1324.34	1285.56	1272.5	1193.94	1293.39	1306.03
962	0.72_1062.7883m/z		1062.79	2	0.719567	-0.0175514	-0.595663		0.914736	426.719	466.494	549.615	600.012	576.219	554.556	538.122	502.068	514.335	474.591	523.365	509.109	491.245	529.747	481.765	535.899	539.297	554.713	476.592	467.702	413.243	432.83	393.1	444.745	470.286	415.476	427.506	396.418	433.258	509.602	431.704	434.469	464.737	486.552	439.877	482.507	431.22	382.655	440.367	415.047
1132	0.71_1313.4137m/z		1313.41	1	0.709083	-0.0133364	-0.59277		1.1293	152.87	135.367	219.542	211.672	152.334	166.422	196.487	162.49	159.758	141.408	191.609	154.641	175.901	205.268	188.676	169.355	180.096	149.113	176.849	144.277	135.541	180.566	151.097	112.506	147.523	106.112	155.658	134.865	178.802	168.008	111.539	76.867	154.309	108.619	161.699	187.662	139.394	115.53	136.244	151.226
1153	0.71_1363.4058m/z		1363.41	3	0.709083	-0.0190144	-0.590946		0.964695	373.163	386.82	479.182	513.452	437.272	388.142	465.297	445.249	457.572	377.768	498.038	394.803	452.195	481.952	446.809	445.519	449.015	394.48	405.913	407.688	350.034	423.53	311.401	249.37	389.317	297.549	393.496	314.511	348.616	436.787	283.456	301.766	423.48	324.675	395.621	330.448	386.178	308.122	399.301	308.011
933	0.71_1020.8020m/z		1020.8	2	0.709083	-0.0280573	-0.590435		0.963546	1310.85	1360.44	1646.11	1767.53	1644.64	1595.14	1574.41	1372	1481.11	1502.42	1580.31	1547.92	1489.13	1622.7	1422.87	1481.65	1458.9	1590.29	1378.29	1359.18	1185.35	1448.72	1250.15	1337.16	1475.48	1401.54	1278.92	1237.06	1355.41	1358.33	1334.01	1208.75	1360.56	1389.78	1371.81	1441	1348.75	1166.19	1326.14	1192.8
1162	0.71_1381.0813m/z		1381.08	1	0.709083	-0.0130816	-0.585328		1.24869	179.727	143.933	232.922	196.789	194.259	159.715	200.984	196.029	174.463	147.953	217.33	183.125	176.992	206.378	183.634	188.537	197.839	222.351	165.945	175.504	154.464	217.931	171.008	104.58	167.309	104.246	154.802	150.014	143.474	170.136	179.398	132.24	177.798	169.87	167.648	203.435	164.337	118.417	147.24	111.088
1074	0.71_1224.7630m/z		1224.76	2	0.709083	-0.0328027	-0.582062		0.966821	2007.37	2076.25	2498.78	2519.97	2471.21	2379.88	2248.35	2029.53	2212.52	2232.48	2443.83	2310.42	2125.54	2449.56	2109.43	2203.01	2142.89	2232.87	1955.28	2057.03	1857.27	2198.69	1916.48	1973.96	2140.18	2044.98	1845.4	1951.6	2066.97	1989.14	1958.54	1739.41	2010.08	2122.72	2126.09	2128.87	1916.02	1801.35	1956.85	1923.71
127	0.75_224.0612n	224.061	260.98	1	0.751017	-0.0129393	-0.58191		1.05112	266.806	253.831	255.978	289.027	227.798	301.537	226.339	181.402	253.522	235.436	268.199	269.243	270.417	283.651	279.139	276.281	272.618	254.373	265.716	275.995	261.707	265.875	263.648	201.707	239.436	207.91	195.535	199.686	237.911	216.525	211.022	179.902	204.592	268.686	259.564	249.466	235.778	228.422	248.294	226.13
371	5.88_495.1165m/z		495.117	1	5.87697	-0.0234867	-0.581322		1.60536	133.96	83.445	101.337	244.731	258.235	183.538	207.357	103.453	274.792	364.255	184.925	358.348	306.305	405.597	352.786	188.719	344.884	327.257	340.88	179.31	134.025	73.1472	149.357	106.498	189.362	152.414	166.962	110.785	115.361	199.332	72.1228	27.874	253.098	141.55	285.663	103.487	99.5042	125.837	140.954	52.6324
235	5.88_348.0846m/z		348.085	1	5.87697	-0.0211758	-0.581156		1.70457	123.164	72.2551	91.2213	199.222	220.59	164.052	177.281	102.813	241.492	293.938	166.112	297.335	271.537	335.808	282.371	160.702	296.538	274.602	284.886	160.812	120.393	78.7638	132.686	84.8336	165.519	131.72	144.443	96.5565	93.6878	178.36	76.0901	33.0069	234.954	120.822	251.409	103.648	98.566	116.532	107.032	53.8008
1172	0.72_1402.7301m/z		1402.73	1	0.719567	-0.0154892	-0.580868		0.920337	326.239	354.478	435.671	437.478	449.377	416.144	446.507	356.139	381.241	417.188	407.228	416.819	378.567	423.494	372.4	375.437	380.155	416.198	361.835	349.439	289.621	362.104	303.793	322.24	360.571	366.629	326.676	329.142	328.333	353.391	346.836	283.9	338.458	358.739	351.842	359.044	323.385	290.955	325.299	331.753
1101	0.71_1258.7529m/z		1258.75	2	0.709083	-0.0327764	-0.579297		0.967358	2021.84	2090.06	2543.58	2514.07	2429.74	2425.63	2322.17	2003.18	2274.93	2328.51	2492.51	2319.23	2189.47	2476.94	2149.83	2171.51	2255.05	2356.24	1984.52	2085.84	1884.84	2211.96	1904.72	1990.7	2210.78	2104.55	1905.86	1972.95	2102.29	2038.35	1986.39	1826.43	2033.02	2128.13	2126.89	2238.37	1981.17	1790.89	2008.64	1938.3
1221	0.71_1539.3702m/z		1539.37	3	0.709083	-0.0271606	-0.579125		1.08918	838.258	769.62	1157.57	964.2	943.173	985.101	1024.93	920.749	859.157	835.21	1083.76	840.237	972.656	1063.22	765.311	988.921	891.234	911.518	807.563	833.872	667.689	1075.82	775.656	671.694	848.96	759.264	877.389	706.415	759.93	876.033	674.819	527.457	808.666	736.261	951.28	736.584	816.905	660.246	791.805	696
221	5.52_338.0857m/z		338.086	1	5.52297	-0.025684	-0.578963		#DIV/0!	99.9234	0	295.467	462.756	92.4674	238.182	261.364	49.6436	105.723	152.866	259.074	16.7043	19.9139	23.5799	0	103.815	224.042	168.622	416.678	95.5061	197.195	29.492	77.5007	0	249.498	10.7642	22.6522	11.7039	3.43365	3.032	15.4448	10.4641	33.019	13.8279	159.233	0	0	0	0	0
163	4.84_293.1123m/z		293.112	1	4.83595	-0.0161792	-0.576693		1.126	185.223	164.497	241.395	289.318	280.248	290.723	211.209	193.844	251.015	219.538	227.813	272.575	256.664	307.42	316.968	180.149	258.943	328.347	209.922	183.189	161.815	204.936	190.951	232.715	218.993	185.24	260.394	203.804	182.572	181.918	205.024	196.733	183.576	174.513	223.83	176.961	168.585	185.552	133.495	195.69
1104	0.71_1267.4206m/z		1267.42	3	0.709083	-0.02416	-0.56791		0.993299	714.904	719.727	988.695	959.473	874.477	733.259	865.805	766.491	778.893	687.694	873.993	745.934	812.666	922.445	776.488	803.694	814.261	714.34	706.057	751.208	604.782	833.871	669.757	545.494	750.423	621.388	676.011	625.843	777.684	717.17	561.776	533.081	718.493	619.578	783.616	721.758	710.544	534.256	638.805	604.743
1231	0.71_1573.6948m/z		1573.69	1	0.709083	-0.012381	-0.56678		1.07898	223.658	207.287	274.868	271.323	246.088	234.74	272.996	230.707	212.76	250.18	240.283	213.296	214.231	268.647	233.755	240.215	249.919	229.459	193.569	213.231	199.164	272.96	209.277	175.368	227.473	214.971	212.519	216.074	200.55	228.229	187.405	150.34	207.873	206.272	233.581	191.443	201.137	167.641	201.229	179.743
501	0.81_568.0197n	568.02	567.012	1	0.8139	-0.0202814	-0.564911		1.06798	339.073	317.489	429.569	452.734	375.606	469.656	408.586	340.653	376.419	368.018	435.325	451.445	501.483	429.43	437.962	486.908	556.032	465.198	429.759	318.036	349.919	356.34	331.998	335.219	428.033	284.586	344.44	220.878	315.5	340.9	291.336	187.531	307.855	381.401	503.789	410.618	383.235	310.552	366.352	218.856
105	0.87_252.9624m/z		252.962	1	0.874417	-0.0240444	-0.564713		1.17588	147.713	125.619	350.188	467.469	355.136	553.481	284.352	198.876	295.411	209.986	279.243	364.994	390.02	436.445	241.992	215.417	315.715	275.542	279.773	167.887	220.671	98.2457	104.048	234.323	322.526	219.706	265.52	107.535	241.853	122.5	97.8417	256.361	109.488	160.951	322.107	123.436	174.34	136.608	107.302	117.662
1138	0.71_1326.7420m/z		1326.74	2	0.709083	-0.0319507	-0.562971		0.972339	1978.83	2035.12	2486.37	2460.89	2401.72	2254.81	2278.35	1972.49	2197.26	2228.46	2383.23	2280.19	2167.16	2393	2208.4	2208.57	2116.4	2304.31	1978	1975.91	1808.3	2256.72	1874.38	1924.05	2140.53	2095.96	1868.87	1988.95	1933.69	1972.09	1923.18	1735.87	2041.09	2056.84	2104.92	2168.55	1903.88	1755.05	1951.26	1838.03
1152	0.71_1360.7409m/z		1360.74	2	0.709083	-0.0296059	-0.561018		0.974003	1942.53	1994.38	2285.71	2424.68	2277.71	2201.43	2160.38	1894.98	2093.79	2185.75	2300.49	2149.71	2041.07	2265.16	1970.68	2165.67	2043.14	2231.09	1923.44	1886.43	1828.51	2185.25	1869.93	1858.44	2042.52	2002.36	1736.8	1885.53	1925.17	1950.28	1912.84	1730.73	1976.8	2001.79	2032.24	2014.69	1859.51	1725.42	1866.91	1886.42
1248	0.71_1607.3578m/z		1607.36	3	0.709083	-0.0258179	-0.560419		1.08475	842.886	777.032	1075.87	1078.28	1105.19	891.821	1038.89	938.704	841.742	892.215	960.112	832.533	1007.92	1044.89	786.645	899.808	893.085	780.33	808.072	812.738	747.057	1006.94	804.809	627.191	831.129	771.671	794.693	733.686	821.388	863.403	676.987	524.377	853.473	776.086	969.622	822.66	784.925	559.544	837.46	745.858
752	0.71_756.8175m/z		756.818	2	0.709083	-0.0234168	-0.55714		0.974246	673.367	691.168	897.191	887.997	977.938	912.534	850.773	719.385	756.143	780.361	847.813	837.998	734.913	831.256	691.322	725.199	746.067	825.342	664.221	685.919	566.404	803.625	637.52	695.201	724.531	750.567	580.536	625.891	644.351	700.547	674.274	505.43	620.996	689.24	726.353	784.682	605.088	528.263	640.104	592.833
975	0.71_1088.7883m/z		1088.79	2	0.709083	-0.027635	-0.555232		0.949131	1515.9	1597.14	1909.97	1941.24	1881.65	1760.47	1716.55	1526.57	1712.54	1703.96	1839.64	1752.65	1638.91	1875.7	1636.75	1667.96	1711.56	1743.11	1536.11	1549.66	1403.18	1693.04	1417.7	1512.58	1635.69	1561.03	1458.88	1409.28	1569.5	1574.98	1510.48	1368.84	1591.18	1581.35	1638.17	1616.82	1513.55	1340.28	1484.82	1419.46
1261	0.71_547.5514n	547.551	1641.68	1	0.709083	-0.017767	-0.554558		1.04932	398.736	379.996	539.901	457.713	503.505	439.514	496.023	453.399	412.451	383.381	485.059	382.638	429.021	508.395	394.019	438.92	431.246	419.878	380.087	445.695	310.583	466.847	371.817	234.543	380.868	400.622	382.829	333.69	367.419	401.421	346.731	295.403	374.717	330.362	431.98	420.027	384.261	323.473	395.588	307.39
51	8.48_202.1187n	202.119	201.111	1	8.48303	-0.0582667	-0.554141		4.64956	1762.59	379.088	540.523	794.009	978.617	705.883	1044.12	678.491	1659.63	1830.97	546.727	1404.2	1028.84	1830.71	2659.32	482.648	1338.11	2093.41	1612.96	3301.18	458.801	2008.77	1281.62	724.748	1279.53	974.584	493.769	799.377	272.842	327.621	854.927	503.614	1255.27	203.519	584.587	796.987	543.879	854.178	725.321	352.141
1121	0.71_1292.7502m/z		1292.75	2	0.709083	-0.0309322	-0.553271		0.958698	2024.26	2111.47	2505.44	2500.96	2531.54	2378.55	2289.67	2020.82	2237.2	2239.99	2389.19	2275.35	2147.53	2480.8	2189.71	2249.04	2195.97	2292.02	2019.99	2042.94	1870.87	2272.86	1910.39	1985.99	2203.68	2150.74	1888.12	2004.75	2044.31	1998.44	2037	1808.28	2054.65	2082.35	2115.47	2260.46	1963.72	1754.94	2058.81	1935.96
1169	0.71_1394.7316m/z		1394.73	2	0.709083	-0.0300473	-0.552654		0.976082	1838.13	1883.17	2287.16	2288.06	2164.33	2093.58	2164.71	1850.71	2001.01	2086.36	2227.98	2143.03	2038.36	2179.41	1882.16	1955.37	1961.32	2087.07	1841.13	1814.38	1742.72	2085.85	1709.58	1721.68	1983.38	1915.51	1733.67	1803.87	1828.77	1883.08	1779.87	1565.48	1826.45	1887.16	1996.76	1920.26	1793.54	1592.75	1824.66	1678.45
1183	0.72_1437.7177m/z		1437.72	1	0.719567	-0.0133504	-0.549969		0.917632	214.392	233.636	307.013	300.026	284.642	267.509	290.765	248.926	276.545	257.889	281.04	294.519	254.84	315.37	274.703	262.808	252.942	279.361	205.63	213.842	196.326	246.494	200.904	196.066	262.809	230.552	227.664	187.507	228.666	253.434	220.079	174.228	220.306	216.808	252.821	253.57	224.871	173.585	227.334	194.806
1318	0.71_1794.6528m/z		1794.65	1	0.709083	-0.0126436	-0.549511		1.03427	359.521	347.607	415.693	404.463	364.139	395.716	386.286	354.16	385.49	366.934	423.608	355.095	367.093	391.23	332.584	381.499	341.771	382.378	325.273	342.809	332.201	412.874	350.199	304.936	368.439	358.16	326.254	351.597	340.703	317.83	324.804	295.287	351.662	304.534	370.496	362.906	325.838	309.752	349.858	313.532
683	0.71_688.8300m/z		688.83	2	0.709083	-0.0215952	-0.548244		0.974609	526.32	540.032	741.896	682.93	829.009	745.181	663.432	571.47	580.223	622.477	680.404	693.193	591.022	679.415	538.586	578.577	594.946	646.86	525.994	523.564	444.998	644.879	491.837	574.517	563.778	582.882	458.105	479.2	513.951	541.67	537.03	380.467	490.113	534.877	578.217	619.945	478.228	417.679	507.968	466.469
1150	0.72_1357.7540m/z		1357.75	3	0.719567	-0.0201127	-0.545267		0.959042	801.495	835.725	1023.59	988.7	867.817	888.103	992.756	873.355	896.365	820.923	978.15	845.525	894.25	944.759	865.42	892.137	892.356	823.962	824.665	833.491	759.564	867.92	745.007	727.576	867.44	706.309	844.056	771.693	839.513	862.825	669.157	642.638	861.805	800.539	874.092	794.811	796.882	713.754	792.944	755.942
307	0.81_426.0869n	426.087	425.08	1	0.8139	-0.061404	-0.543917		1.11133	3692.99	3323.04	4462.65	4506.09	4002.45	4696.08	4063.37	3355.76	3676.13	3922.97	4423.53	4851.67	4544.78	4744.86	4491.77	4624.87	5278.22	5992	4011.09	3139.96	3493.83	4365.02	3773.15	3585.49	4219.97	3119.5	3859.03	2708.85	3678.8	3494.49	3251.22	1848.71	3579.74	4033.05	4713.12	4270.62	3463.22	3218.18	3473.27	2247.96
958	0.71_1058.1306m/z		1058.13	3	0.709083	-0.0193824	-0.541833		0.936861	589.054	628.753	805.487	779.914	794.128	798.669	783.217	680.057	668.632	792.927	720.184	694.255	685.995	726.934	662.425	733.196	694.105	700.834	640.592	593.771	527.815	656.947	577.683	638.644	700.11	682.681	625.712	515.523	635.073	632.866	595.431	494.714	620.394	688.312	623.308	664.976	604.321	523.417	603.292	576.053
1030	0.71_1156.7761m/z		1156.78	2	0.709083	-0.0290886	-0.54033		0.9527	1855.72	1947.86	2339.47	2311.03	2309.34	2175.8	2130.53	1874.87	2078.5	2071.56	2265.17	2139.52	1971.22	2265.05	2053.62	2040.89	1998.35	2114.47	1845.57	1871.14	1705.66	2086.95	1759.15	1825.82	2014.08	1951.57	1733.94	1879.78	1915.46	1924.57	1782.19	1687	1911.69	1963.98	1995.7	1960.27	1793.69	1679.03	1766.1	1862.39
1001	0.72_1122.7763m/z		1122.78	2	0.719567	-0.0283861	-0.539092		0.940309	1840.87	1957.73	2288.09	2388.05	2299.46	2224.53	2138.25	1876.82	2061.09	2140.99	2246.65	2155.64	2039.08	2200.12	2113.3	2113.21	2037.82	2171.34	1911.23	1918.96	1736.34	2029.4	1678.78	1885.72	2046.92	1990.85	1761.07	1830.84	1904.8	1911.99	1873.27	1839.35	1885.43	2021.79	1929.75	1994.1	1862.35	1703.06	1872.27	1813.26
1109	0.72_1273.7509m/z		1273.75	1	0.719567	-0.00920814	-0.53883		0.993254	198.273	199.619	219.145	248.069	221.576	243.027	227.685	203.252	207.962	238.088	235.337	212.721	232.528	211.774	219.195	209.179	237.9	209.626	193.305	206.9	191.501	213.658	181.031	214.724	203.795	199.345	197.161	166.645	196.824	212.53	220.771	188.409	197.265	219.872	184.412	203.99	192.545	191.607	197.867	181.853
963	0.71_1063.4537m/z		1063.45	3	0.709083	-0.0161564	-0.536551		0.933228	316.861	339.533	486.163	470.405	458.053	389.63	444.575	370.561	330.665	364.253	456.052	430.088	393.434	446.566	351.792	385.134	407.057	373.408	334.074	337.988	309.898	346.953	272.606	291.8	363.374	321.812	335.507	303.183	354.899	375.002	319.58	290.219	338.72	341.215	344.051	339.875	329.382	239.954	340.828	283.204
1170	0.71_1398.0743m/z		1398.07	3	0.709083	-0.0247251	-0.535873		1.00329	1678.59	1673.1	2000.86	1992.96	1950.6	1831.47	1957.41	1744.16	1723.47	1882.7	1931.28	1735.49	1785.53	1869.22	1701.25	1843.22	1715.63	1753.45	1632.31	1669.27	1555.88	1867.69	1621.53	1639.9	1773.48	1803.37	1606.69	1655.71	1652.31	1674.62	1564.59	1436.34	1671.68	1730.15	1667.55	1717.45	1663.73	1502.64	1660.89	1589.33
181	3.50_309.1069m/z		309.107	1	3.50147	-0.0205055	-0.533859		1.46497	178.283	121.698	368.021	364.346	355.618	326.442	256.889	153.581	197.275	183.667	161.625	321.457	393.455	313.184	331.167	205.033	379.906	429.655	186.445	170.765	157.541	181.213	203.615	237.998	349.167	166.003	275.817	135.109	160.205	115.414	153.565	190.589	153.64	190.303	254.348	157.681	195.802	195.672	148.567	174.044
41	3.90_188.9844m/z		188.984	1	3.89738	-0.0271608	-0.533659		3.01837	363.755	120.514	555.24	336.808	295.766	241.883	474.858	97.882	220.538	237.023	296.032	531.226	644.093	701.102	449.899	273.477	555.876	234.616	372.48	276.951	528.321	317.647	332.1	47.2816	199.367	122.549	339.029	221.575	140.236	262.048	448.636	152.538	404.511	198.642	266.76	309.332	214.74	254.343	149.799	49.5587
1021	0.71_1149.2792m/z		1149.28	2	0.709083	-0.0307053	-0.53232		0.996143	2157.28	2165.64	2601.9	2609.55	2608.43	2450.75	2365.4	2082.3	2279.92	2495.73	2523.14	2376.26	2225.61	2457.49	2235.2	2245.43	2196.26	2322.22	2082.66	2140.62	1978.33	2407.19	2102.98	2058.5	2356.86	2329.46	1890.55	2136.04	2196.1	2016.01	1989.02	1774.77	2116.83	2206.4	2259.4	2300.3	1983.35	1898.73	2060.65	2083.29
1195	0.71_1466.0607m/z		1466.06	3	0.709083	-0.0241571	-0.531727		1.01895	1422.88	1396.42	1744.54	1641.66	1587.34	1579.33	1667.23	1442.41	1495.81	1534.38	1643.42	1525.59	1489.01	1582.46	1409.89	1571.61	1438.74	1459.35	1420.82	1381.6	1305.77	1583.08	1421.07	1354.08	1592.85	1453.69	1370.62	1301.91	1447.7	1443.09	1240.84	1101.57	1453.26	1441.82	1531.05	1431.32	1362.44	1272.33	1381.19	1318.13
220	5.00_336.0704m/z		336.07	1	5.00365	-0.0255464	-0.531323		#DIV/0!	136.032	0	390.843	373.844	117.745	422.481	319.161	82.6124	173.529	204.508	153.505	0.222162	3.2774e-05	37.7662	0	132.554	200.604	320.951	321.583	171.768	224.561	71.1751	76.6251	0.281994	417.433	7.21591	17.9986	0	0	0	0	2.77866	38.0289	2.32501	340.67	0	0	0	0	0
1275	0.71_1675.3466m/z		1675.35	3	0.709083	-0.0230077	-0.527665		1.07775	842.83	782.029	1031.63	985.404	962.176	835.166	1043.9	855.854	829.921	801.432	998.019	821.923	818.247	954.316	787.983	1032.39	852.341	906.128	805.63	847.073	745.572	1002.17	776.505	631.175	821.203	742.879	878.114	733.828	792.578	864.454	632.272	520.753	834.898	699.823	968.561	779.184	828.252	641.815	798.554	718.889
434	0.81_524.0543n	524.054	523.047	1	0.8139	-0.0392705	-0.525628		1.01366	1017.93	1004.21	1668.87	1679.28	1499.94	2154.25	1463.94	1129.27	1337.54	1197.63	1466.45	1644.2	1696.35	1662.05	1446.88	1491.37	1733.77	1639.4	1480.97	1006.77	938.011	1145.27	981.645	1086.34	1461.52	1155.22	1172.14	719.249	1199.15	905.008	880.36	528.281	881.461	1257.59	1889.72	1557.19	1375.22	1107.23	1361.4	792.77
1202	0.71_1489.2154m/z		1489.22	2	0.709083	-0.0259722	-0.524719		1.03946	2223.14	2138.73	2427.81	2472.15	2360.42	2312.61	2338.79	2045	2215.21	2368.1	2465.53	2256.71	2168.43	2370.68	2153.34	2271.27	2155.44	2196.67	2044.54	2098.37	2125.14	2447.84	2221.19	2000.04	2345.01	2196.19	1944.53	2190.75	2108.82	1956.55	1981.03	1924.62	2164.22	2231.92	2282.7	2034.24	2014.6	2071.7	2079.59	2081.42
1140	0.71_1330.0869m/z		1330.09	3	0.709083	-0.0264256	-0.524702		0.972214	1664.07	1711.63	1951.4	2054.55	1862.41	1755.69	1891.07	1683.11	1702.71	1756.18	1969.75	1677.01	1780	1899.85	1708.73	1866.68	1707.03	1581.77	1628.75	1696.69	1493.44	1857.17	1608.97	1438.54	1919.13	1578.03	1593.86	1588.02	1635.99	1645.94	1471.24	1370.08	1668.35	1498.06	1751.55	1563.49	1621.77	1494.9	1602.19	1570.42
1265	0.71_1647.3608m/z		1647.36	3	0.709083	-0.0213731	-0.524388		1.02847	1541.39	1498.71	1842.74	1675.21	1604.66	1648.64	1721.23	1514.46	1583.17	1668.3	1667.22	1567.04	1534.99	1566.13	1557.84	1655.54	1454.28	1595.77	1507.36	1513.16	1462.7	1716.43	1473.25	1440.71	1647.61	1551.68	1511.68	1434.04	1509.48	1434.48	1478.53	1383.99	1582.23	1517.19	1542.47	1433.83	1448.94	1337.63	1498.4	1495.45
920	0.72_994.7992m/z		994.799	2	0.719567	-0.0147492	-0.523138		0.912404	344.153	377.194	473.582	501.917	484.649	459.902	456.014	390.528	431.022	428.43	478.059	420.383	397.136	446.626	400.861	427.209	423.744	447.109	387.264	387.076	329.795	358.98	300.762	413.376	361.402	394.095	374.898	334.766	348.784	396.992	386.879	363.14	404.303	403.527	354.418	414.604	373.396	289.616	345.465	326.435
1070	0.71_1217.2666m/z		1217.27	2	0.709083	-0.0349112	-0.522638		0.980552	2933.89	2992.08	3533.49	3474	3467.55	3276.82	3330.7	2925.62	3178.43	3339.68	3433.31	3345.9	3035.04	3387.62	2990.56	3171.19	2978.17	3335.33	2773.28	2867.92	2676.32	3380.2	2811.13	2848.26	3263.58	3162.51	2645.03	2895.9	2959.59	2817.08	2793.45	2458.7	2881.71	3044.63	2957.92	3071.45	2708.5	2539.57	2835.14	2829.02
1299	0.72_1737.6684m/z		1737.67	3	0.719567	-0.0216196	-0.52098		1.02506	1277.5	1246.26	1493.11	1343.04	1347.4	1275.84	1419.56	1240.64	1298.03	1316.38	1427.26	1284.05	1318.47	1351.77	1135.39	1325.16	1181.97	1219.56	1188.27	1282.63	1167.62	1408.53	1251.2	1094.89	1329.32	1197.36	1180.24	1201.34	1207.54	1189.51	1052.79	1000.75	1279.17	1157.64	1283.47	1129.03	1201.53	1052.3	1256.23	1210.93
985	0.71_1103.4555m/z		1103.46	3	0.709083	-0.0204192	-0.52082		0.990666	800.484	808.026	1049.48	997.056	1012.33	954.603	1010.68	856.253	855.674	946.963	979.991	977.399	851.852	976.534	803.538	884.955	866.78	871.107	825.253	823.563	694.059	914.352	769.963	850.626	872.417	918.603	753.333	779.003	821.221	796.209	811.425	616.69	814.587	867.872	816.8	864.595	794.231	691.948	764.519	764.588
428	0.65_516.8939m/z		516.894	1	0.6462	-0.0244358	-0.515522		1.13021	304.414	269.343	423.434	887.613	543.258	723.305	473.355	322.12	325.786	502.943	557.108	374.023	423.906	367.073	520.658	302.375	480.615	294.607	537.81	365.764	303.394	243.671	304.828	360.14	322.012	330.748	373.316	265.467	345.189	291.161	303.602	376.761	193.35	416.278	500.413	201.794	269.891	264.21	311.643	352.933
1004	0.71_1126.1215m/z		1126.12	3	0.709083	-0.0215414	-0.515022		0.988566	833.304	842.942	1068.04	1026.93	1111.17	1135.69	1043.05	917.099	926.668	1077.87	963.454	1092.75	923.027	1024.19	905.97	899.275	880.291	961.053	843.807	884.681	720.785	932.461	795.29	906.429	850.011	1007.46	780.447	793.637	857.603	868.208	909.7	690.465	769.964	934.375	853.345	938.526	825.201	748.999	828.003	824.063
123	4.46_260.1351n	260.135	259.128	1	4.461	-0.0223719	-0.514473		1.34753	412.092	305.812	445.132	445.854	397.443	364.236	271.151	258.999	440.939	349.61	325.369	586.071	493.278	693.94	576.347	510.039	542.934	684.616	367.63	367.826	369.184	446.194	465.163	474.246	415.242	316.393	452.61	310.096	312.977	222.588	314.561	195.559	268.099	292.612	516.414	375.887	389.704	393.874	278.067	278.949
969	0.71_1081.2927m/z		1081.29	2	0.709083	-0.0273562	-0.514451		0.983145	1956.97	1990.52	2338.9	2366.05	2277.63	2192.9	2119.61	1851.54	2027.46	2213.26	2257.77	2144.41	2020.24	2225.11	1999.64	2044.9	1977.16	2063.5	1848.82	1862.85	1790.82	2234.73	1939.48	1869.61	2137.9	2029.34	1747.15	1892.42	1901.27	1879.45	1869.19	1712.96	1903.71	2014.69	2014.18	2080.25	1744.47	1712.35	1825.18	1892.32
899	0.71_952.8133m/z		952.813	2	0.709083	-0.0243396	-0.512751		0.946064	1084.31	1146.13	1398.27	1446.86	1148.31	1104.99	1273.32	1144.2	1248.63	1004.36	1321.88	1105.32	1222	1338.51	1267.49	1225.63	1229.73	1042.2	1177.87	1157.05	990.782	1195.19	994.232	829.888	1232.5	958.197	1058.71	1043.37	1128.22	1147.64	869.448	1055.69	1113.97	927.932	1152.58	956.206	1096.54	937.436	1070.86	988.898
449	0.71_515.9084n	515.908	536.883	1	0.709083	-0.0458456	-0.51235		0.979869	4659.41	4755.14	5721.94	5657.91	5782.09	5579.67	5280.11	4495.17	4908.87	5493.72	5536.05	5288.06	4851.46	5362.71	4673.96	4895.93	4800.61	5365.06	4500.02	4487.48	4172.98	5399.3	4577.89	4832.52	5065.58	5120.97	4113.34	4480.4	4620.44	4483.95	4606.74	3859.02	4421.3	4738.16	4854.01	5090.74	4236.63	4103.1	4446.47	4489.11
1148	0.71_1353.2426m/z		1353.24	2	0.709083	-0.0314004	-0.510374		0.995774	2875.15	2887.35	3386.03	3337.95	3219.68	3243.84	3101.71	2820.58	2996.18	3168.09	3231.79	3183.69	2937.13	3232.53	2826.89	2958.86	2736.37	3083.84	2679.59	2803.4	2634.75	3241.51	2820.95	2814.26	3138.59	2973.6	2662.73	2739.64	2820.41	2769.04	2781.09	2430.47	2812.73	2942.85	2904.46	2912.53	2596.16	2457.56	2733.96	2837.68
1056	0.71_1190.7647m/z		1190.76	2	0.709083	-0.0286652	-0.509969		0.952719	2025.24	2125.75	2496.98	2587.42	2499.45	2349.04	2293.82	2034.26	2276.39	2261.92	2447.23	2249.42	2212.27	2411.78	2185.16	2274.82	2200.05	2341.94	1991.51	2079.73	1918.99	2253.33	1848.92	2009.94	2253.68	2120.18	1888.39	2039.51	2063.66	2103.19	2002.3	1876.79	2065.18	2109.09	2090.11	2268.95	2007.8	1813.33	1981.76	1845.95
928	0.71_1013.3055m/z		1013.31	2	0.709083	-0.0263283	-0.509033		0.987941	1780.58	1802.31	2120.84	2134.45	2110.43	2074.96	1947.79	1687.7	1912.02	2007.77	2047.33	1985.49	1853.35	2053.83	1819.41	1860.74	1748.28	1980.8	1727.4	1746.9	1553.22	2055.87	1766.33	1760.55	1933.55	1868.36	1560.15	1751.99	1738.59	1715.1	1725.15	1571.58	1738.24	1863.78	1836.14	1898.81	1624.63	1610.66	1687.96	1697.74
956	0.72_1054.7886m/z		1054.79	2	0.719567	-0.0244395	-0.504305		0.932453	1742.43	1868.65	2133.75	2224.06	2169.63	2008.57	2026.85	1782.65	1944.93	1985.23	2110.95	1957.09	1891.37	2079.59	1966.9	1939.03	1911.75	1982.97	1844.36	1804.93	1687.33	1882.2	1595.24	1807.08	1921.8	1830.19	1701.89	1719.55	1829.61	1815.72	1868.15	1724.61	1796.72	1881.58	1772.1	1996.99	1744.44	1660.29	1754.17	1700.72
1163	0.71_1381.4033m/z		1381.4	1	0.709083	-0.0114423	-0.503473		0.945386	165.508	175.069	224.953	222.173	205.637	188.746	180.084	177.91	168.234	148.527	189.626	155.172	188.974	227.005	162.141	171.71	188.438	191.004	165.949	171.038	135.061	209.692	146.242	86.5009	162.55	155.162	152.606	158.547	150.852	167.969	103.283	90.9651	170.782	125.06	196.085	148.747	158.846	127.315	165.931	163.81
1083	0.72_1212.7770n	1212.78	1233.75	1	0.719567	-0.0139645	-0.502949		0.934212	395.621	423.481	503.224	546.748	516.953	461.557	533.229	432.925	484.474	463.424	517.159	491.389	454.996	473.544	475.792	466.815	455.402	505.256	402.024	459.191	377.738	402.545	343.009	406.184	423.319	431.103	405.945	398.325	416.587	455.129	450.804	401.278	429.285	449.898	350.847	432.782	434.088	365.167	421.439	378.528
1116	0.71_1285.0829m/z		1285.08	1	0.709083	-0.0137181	-0.502939		1.15959	220.685	190.313	265.851	242.337	237.013	237.068	299.33	268.453	197.811	207.834	221.056	228.102	259.418	247.011	146.417	270.487	237.797	193.969	196.202	221.927	179.176	265.412	216.226	141.499	218.799	143.406	271.638	137.715	193.035	244.298	150.454	106.106	235.328	157.007	183.139	138.147	219.54	171.241	231.013	190.456
1242	0.71_1599.1988m/z		1599.2	2	0.709083	-0.0162249	-0.502274		0.972321	830.504	854.147	970.553	985.524	924.135	885.456	907.586	837.436	859.063	977.503	918.194	916.235	867.819	865.731	829.663	921.634	841.831	882.308	850.847	812.364	768.872	938.92	801.86	804.55	884.018	856.566	826.454	794.578	798.431	772.478	781.902	665.865	854.236	881.578	828.77	836.343	830.924	754.346	805.753	865.882
1219	0.71_1534.0466m/z		1534.05	3	0.709083	-0.0217175	-0.500785		0.979533	1377.88	1406.67	1679.92	1530.07	1517.44	1461.2	1593.8	1408.23	1464.54	1481.81	1582.61	1403.85	1407.42	1533.87	1358.59	1526.58	1412.42	1409.26	1337.53	1362.81	1268.3	1531.3	1349.12	1275.43	1520.58	1402.17	1361.09	1377.72	1336.75	1351.89	1214.54	1094.05	1320.74	1300.82	1471.69	1321.12	1362.12	1198.15	1310.78	1303.51
1115	0.71_1284.7464m/z		1284.75	2	0.709083	-0.0451971	-0.498676		0.997923	5823.05	5835.17	6781.34	6852.63	6768.92	6550.71	6342.01	5467.86	6067.13	6786.08	6688.5	6395.93	5943.99	6323.48	5846.22	5990.17	5732.09	6296.46	5461.48	5588.48	5266.58	6652.38	5784.77	5718.12	6289.66	6289.24	5136.59	5609.13	5757.85	5608.66	5603.63	4923.27	5665.33	5990.14	5889.52	6031.72	5120.84	5169.47	5530.27	5617.45
1084	0.70_1253.1229n	1253.12	1234.11	1	0.6986	-0.0199841	-0.498182		0.984451	1184.65	1203.36	1430.54	1441.02	1263.62	1253.68	1395.76	1225.92	1237.4	1327.19	1406.87	1266.68	1187.02	1286.85	1212.86	1297.14	1150.05	1137.92	1194.32	1173.48	1129.93	1334.17	1101.01	1158.77	1264.29	1217.63	1164.75	1133.5	1238.11	1157.25	1090.05	983.521	1162.73	1131.76	1188.67	1154.06	1166.51	1019.16	1204.67	1141.98
1133	0.72_1313.7430m/z		1313.74	1	0.719567	-0.0100968	-0.497382		0.961778	243.657	253.34	285.523	276.897	277.425	274.498	279.722	239.416	255.873	258.18	293.406	234.287	280.093	265.448	253.256	250.341	284.478	260.555	229.366	264.753	238.012	259.831	212.031	174.236	236.771	204.598	247.651	239.31	261.171	242.926	228.703	213.013	227.791	224.8	258.664	224.022	256.498	200.021	238.615	253.392
1235	0.71_1579.3728m/z		1579.37	3	0.709083	-0.021297	-0.495927		1.02337	1597.13	1560.67	1947.62	1771.16	1703.07	1762.45	1811.43	1630.35	1640.16	1703.33	1813.83	1731.9	1608.41	1738.36	1602.98	1724.98	1647.79	1533.21	1582.22	1572.34	1488.99	1832.73	1494.47	1486.26	1748.39	1656.32	1526.61	1538.82	1651.94	1556.68	1513.32	1399.81	1583.79	1613.86	1622.41	1589.22	1559	1509.98	1618.49	1489.18
1227	0.70_1557.1964m/z		1557.2	2	0.6986	-0.0250665	-0.495917		1.02367	1921.59	1877.16	2171.21	2064.93	2191.22	1959.08	2091.91	1867.9	1949.31	2225.51	2207.1	2135.28	1949.1	2008.57	1765.41	2032.59	1878.95	1985.35	1851.21	1868.38	1829.03	2116.32	1872.65	1808.58	2126.32	1987.81	1766.95	1865.19	1806.95	1697.48	1736.05	1544.44	1956.85	1989.36	2006.31	1861.41	1730.08	1677.38	1777.27	1843.26
563	0.71_604.8701m/z		604.87	1	0.709083	-0.0469128	-0.494134		0.983615	5914.93	6013.46	7100.91	7121.79	7121.58	6953.97	6585.02	5760.94	6232.27	7018.73	6977.21	6582.4	6096.75	6576.73	5991.79	6161.93	5975.48	6495.81	5694.97	5709.77	5330.78	6811.53	5807.63	6084.32	6527.91	6482.92	5280.42	5776.77	5856.02	5683.43	5771.2	5140.72	5678.01	6013.35	6153.3	6308.7	5424.75	5265.68	5698.28	5755.29
1057	0.71_1194.1095m/z		1194.11	3	0.709083	-0.0221533	-0.491419		0.999055	1059.74	1060.74	1341.83	1330.88	1404.56	1346.87	1309.52	1098.51	1174.49	1342.45	1245.77	1264.83	1115.67	1235.12	1049.61	1198.48	1107.1	1229.27	1032.08	1113.57	943.391	1187.7	994.285	1131.63	1163.48	1208.53	1001.58	1043.53	1092.11	1063.71	1061.69	876.232	1034.26	1171.21	1123.96	1200.38	1029.91	954.918	1098.64	961.595
1179	0.71_1421.2324m/z		1421.23	2	0.709083	-0.0279663	-0.489681		0.990645	2622.33	2647.09	3065.26	3057.29	2758.93	2764.92	2849.14	2507.34	2759.27	2853.45	3035.78	2705.17	2665.84	2825.52	2565.31	2727.66	2524.25	2709.71	2495.2	2533.83	2405.08	3003.24	2547.16	2348.79	2787.97	2630.59	2403.36	2575.22	2623.34	2527.1	2416.59	2237.34	2608.4	2575.92	2702.16	2539.62	2401.73	2297.49	2507.01	2481.53
864	0.72_884.8235m/z		884.824	2	0.719567	-0.0158905	-0.487814		0.936759	772.113	824.238	926.702	988.909	907.051	849.491	884.635	796.621	870.123	847.353	930.731	863.378	817.712	900.308	858.165	887.576	853.088	944.464	784.71	809.449	748.779	833.058	697.164	802.017	830.332	800.894	728.276	771.66	812.976	807.765	803.03	785.331	795.877	815.092	792.049	837.344	762.732	694.281	774.152	763.28
1310	0.71_1768.6679m/z		1768.67	1	0.709083	-0.00921269	-0.485253		1.03739	232.405	224.029	284.421	273.901	216.641	201.639	260.822	213.159	232.986	249.84	275.86	225.65	262.521	242.385	251.638	249.591	235.807	229.408	232.69	211.171	226.096	263.592	228.761	181.305	227.174	213.217	224.286	220.527	207.589	213.308	200.895	221.902	227.88	220.614	224.451	234.893	228.471	210.737	212.251	225.147
903	0.72_961.7887m/z		961.789	3	0.719567	-0.0138307	-0.484908		0.936459	461.061	492.345	608.368	570.814	583.906	566.195	581.179	479.418	496.393	540.356	573.756	510.483	505.256	518.503	530.77	526.759	507.172	470.141	495.858	481.806	413.444	534.265	414.73	498.559	554.877	510.437	442.235	461.356	493.973	473.803	429.242	396.512	475.862	463.888	472.252	476.901	452.844	434.595	457.056	464.757
57	7.63_209.0925m/z		209.093	1	7.62832	-0.0231101	-0.481967		2.3204	557.329	240.187	549.656	653.57	634.568	557.588	502.916	218.451	210.095	254.192	230.3	249.033	221.15	214.499	245.928	242.85	240.959	225.06	240.386	515.22	507.814	617.192	589.091	246.639	234.938	249.716	229.855	305.833	194.852	241.159	237.089	289.741	263.337	233.422	239.737	229.49	258.974	214.601	232.048	246.441
890	0.73_926.3284m/z		926.328	2	0.73005	-0.01403	-0.479531		0.890941	374.862	420.748	515.081	523.139	547.784	475.927	516.844	445.016	460.535	473.789	525.628	457.294	442.847	465.243	493.71	475.544	494.845	437.457	454.894	434.786	353.577	372.114	338.97	416.816	414.903	409.048	433.158	358.71	406.525	466.044	416.143	432.487	433.185	420.964	410.991	423.364	438.712	330.173	384.771	333.8
840	0.71_842.8264m/z		842.826	2	0.709083	-0.0280553	-0.465924		0.973593	1818.37	1867.69	2224.1	2293.2	2429.65	2329.67	2233.22	1839.51	1997.93	2242.07	2147.53	2240.85	1919.98	2135.09	1945.84	1912.33	1916.94	2193.4	1751.56	1788.45	1620.15	2067.48	1797.39	1983.84	1998.28	2167.41	1645.01	1736.48	1825.49	1809.52	1961.62	1549.67	1818.82	2049.65	1907.88	2087.52	1670.42	1553.49	1724.9	1707.48
160	0.65_243.9365n	243.937	288.935	1	0.6462	-0.0407664	-0.464014		1.17923	1809.62	1534.58	1785.89	3397	1987.35	2617.08	1855.94	1374.58	1386.82	2926.68	2038.38	1863.44	2025.34	1540.36	2323.68	1678.89	2369.31	1537.1	2540.91	2120.66	1575.19	1552.87	1989.74	1560.33	1498.77	1570.26	1695.55	1422.73	1621.93	1428.17	1946.21	1846.12	1175.63	2419.51	1997.34	1221.79	1386.24	1416.4	1747.84	1969.14
1259	0.71_1632.6934m/z		1632.69	2	0.709083	-0.0159098	-0.456363		1.0112	1178.68	1165.63	1299.32	1308.85	1282.76	1229.8	1347.96	1148.23	1245.12	1200.9	1346.55	1211.03	1186.39	1305.12	1133.36	1241.81	1156.29	1154.61	1136.97	1132.64	1136.8	1270.58	1174.69	1098	1320.78	1160.68	1117.24	1156.28	1123.83	1139.55	1092.34	1077.3	1222.82	1249.1	1206.91	1171.12	1121.78	1062.57	1155.27	1132.8
447	14.42_530.3098m/z		530.31	1	14.4241	-0.0178373	-0.455821		1.26208	906.148	717.983	948.721	872.459	819.349	978.526	832.269	943.564	790.42	712.558	847.19	767.877	812.712	750.207	773.302	939.001	912.321	797.345	917.205	871.895	959.289	777.333	1016.08	778.472	836.383	791.357	981.212	677.637	722.239	701.172	839.017	675.732	706.601	706.654	863.139	789.404	903.077	863.653	873.143	705.822
1308	0.71_1744.9895n	1744.99	1765.97	1	0.709083	-0.0140752	-0.455494		1.12361	489.856	435.967	558.865	520.271	526.948	440.585	527.288	523.34	432.333	461.534	601.574	476.38	532.048	511.904	350.611	518.921	468.186	467.4	456.709	472.675	418.934	551.476	516.338	441.882	499.216	371.84	485.689	452.896	440.333	464.199	346.846	343.305	443.665	458.153	488.775	398.875	453.283	434.877	490.16	429.875
78	4.17_230.9948m/z		230.995	1	4.1699	-0.0217054	-0.454611		2.33638	418.658	179.191	221.877	303.087	338.271	212.588	210.265	322.933	419.016	304.333	280.265	576.862	386.528	536.02	392.454	283.501	680.725	523.317	359.653	310.29	397.366	648.787	318.188	66.4996	262.559	171.019	232.732	203.33	163.988	131.958	171.89	302.007	289.838	455.177	407.846	256.881	350.886	338.122	474.678	121.403
1271	0.71_1667.1823m/z		1667.18	2	0.709083	-0.0137069	-0.447728		0.992359	699.659	705.047	786.875	774.213	765.105	774.821	860.161	713.049	741.375	807.515	830.929	793.06	735.23	771.512	696.246	750.681	685.195	746.388	677.099	661.899	684.356	801.568	650.815	649.84	755.195	770.1	695.415	663.878	695.948	635.385	670.218	625.344	745.378	687.517	708.706	706.48	699.953	689.983	672.515	727.148
208	11.14_329.1739m/z		329.174	1	11.1415	-0.0174552	-0.446408		1.38095	183.865	133.144	136.407	194.672	188.377	250.583	198.641	132.28	106.803	229.384	102.685	308.338	367.314	506.189	392.05	129.177	242.389	266.007	253.653	223.516	124.107	138.598	249.241	83.9972	126.638	112.719	142.965	118.558	159.314	116.839	219.114	222.128	348.8	142.692	89.5226	142.018	133.091	173.736	68.7464	199.057
117	0.79_256.0586m/z		256.059	1	0.79295	-0.00890648	-0.441387		1.01774	139.326	136.897	164.603	174.388	148.151	152.3	153.199	128.511	175.519	190.648	159.73	202.333	176.275	171.153	181.366	172.977	217.702	206.684	134.857	121.116	139.264	149.463	147.46	190.044	160.864	171.324	160.907	136.007	153.606	170.368	125.171	123.747	145.438	138.456	128.012	132.362	135.473	116.763	140.569	114.332
741	0.71_759.8616n	759.862	740.844	1	0.709083	-0.0446548	-0.441282		0.981622	6836.24	6964.22	8176.3	8158.21	8269.35	8099.93	7562.95	6592.33	7217.75	8077.79	7940.54	7716.88	6985.73	7523.74	6968.38	7113.71	6803.07	7525.83	6572.52	6618.74	6215.76	7815.61	6694.83	7117.39	7647.55	7718.23	6093.52	6790.12	6851.62	6511.37	6912.78	6080.61	6610.66	7160.99	6984.97	7377.66	6210.25	6112.81	6543.76	6732.22
1164	0.72_1381.7327m/z		1381.73	1	0.719567	-0.00875426	-0.439086		1.00332	228.686	227.929	267.732	286.502	255.187	236.734	225.496	242.011	232.967	232.674	261.575	237.709	231.324	247.222	242.257	250.862	278.127	210.873	215.279	235.336	201.715	266.068	211.626	207.387	229.074	193.516	207.039	207.785	239.254	249.436	177.092	197.666	217.01	235.503	256.936	215.181	243.925	178.381	232.498	215.959
288	0.65_402.9147m/z		402.915	1	0.6462	-0.0306152	-0.438761		1.33973	724.902	541.082	838.422	1824.98	452.817	642.803	721.146	631.952	601.733	572.267	1026.63	351.686	907.006	695.389	1103.74	669.784	1048.77	232.451	1175.54	890.851	642.374	564.928	801.455	301.436	628.517	312.677	790.518	579.854	693.65	592.061	313.117	790.544	429.087	421.353	988.946	185.704	572.166	396.316	711.934	593.225
292	5.88_404.1902m/z		404.19	1	5.87697	-0.0325521	-0.438674		2.02407	815.003	402.655	984.682	804.132	889.311	519.688	944.237	474.41	902.143	1029.76	559.309	1048.7	1100.7	1365.65	1599.63	772.896	1086.46	900.425	1019.25	1400.88	372.044	741.074	746.015	800.364	837.687	770.469	435.968	878.778	223.082	538.576	993.433	565.814	1640.31	648.74	477.976	650.902	436.661	789.59	784.678	454.195
1290	0.70_1715.3466m/z		1715.35	3	0.6986	-0.0163667	-0.437231		1.0423	1468.46	1408.86	1644.33	1554.09	1513.46	1477.27	1634.44	1402.13	1422.03	1593.37	1553.99	1444.95	1459.33	1458.41	1413.72	1587.23	1388.97	1414.68	1381.17	1431.56	1337.23	1651.06	1453.98	1422.22	1482.45	1487.77	1439	1399.8	1414.86	1344.83	1348.64	1272.87	1526.74	1417.07	1473.47	1368.32	1387.51	1371.16	1456.41	1414.51
64	6.65_217.1059m/z		217.106	1	6.6502	-0.0122393	-0.436694		2.42496	78.5124	32.3768	92.2309	92.2661	107.16	51.6399	92.9725	51.7327	107.66	138.362	44.4662	171.67	97.5923	160.333	207.077	60.2676	120.194	165.071	110.65	132.096	28.8508	85.584	67.5189	103.556	109.481	108.031	43.5157	122.323	33.2027	57.2741	108.061	54.9835	176.25	20.1314	39.1567	49.4039	24.2226	48.9226	63.3362	40.0733
983	0.71_1098.1272m/z		1098.13	1	0.709083	-0.013114	-0.43655		1.01691	685.085	673.691	824.124	760.674	728.407	756.424	790.77	693.654	711.276	755.41	745.836	696.379	679.05	725.362	686.039	725.84	677.245	658.027	673.325	660.765	623.236	770.592	685.748	694.627	814.41	768.283	625.673	629.058	692.977	668.503	644.494	589.808	669.333	652.416	639.377	670.146	660.152	602.518	654.113	651.412
141	0.65_113.9796n	113.98	272.957	1	0.6462	-0.058429	-0.436307		0.997253	3684.03	3694.18	5743.23	7053.39	7094.28	7203.49	6333.27	4722.34	5222.97	4587.95	7193.25	4654.19	4560.75	5366.21	4877.65	3811.65	4236.3	4522.36	4490.6	3726.96	4222.84	3570.48	3215.85	5206.3	5038.15	5235.41	4354.44	4065.44	4600.27	3632.8	3429.39	4493.45	3268.6	4336.46	5621.98	3601.45	3862.59	4019.8	3452.6	4021.32
291	5.67_404.1899m/z		404.19	1	5.6697	-0.0198072	-0.432366		1.86084	315.489	169.541	415.37	309.507	435.503	286.942	417.28	229.052	449.552	493.137	231.51	477.551	482.26	400.278	600.778	396.765	468.966	393.033	362.022	459.054	158.207	330.044	314.652	282.588	440.797	348.09	192.982	366.517	126.538	206.227	414.01	245.408	652.616	280.927	235.087	359.683	205.043	250.693	359.617	160.232
1122	0.71_1295.4196m/z		1295.42	3	0.709083	-0.013166	-0.430309		0.920976	370.073	401.827	513.795	493.461	415.827	396.838	508.84	440.465	458.069	387.006	513.242	366.229	437.584	510.569	410.864	446.708	516.217	410.231	429.71	406.318	339.146	415.49	319.338	330.014	435.694	355.07	429.739	392.705	422.603	449.305	340.707	344.592	404.069	320.151	405.353	374.037	449.797	299.27	409.785	326.428
968	0.71_1075.4636m/z		1075.46	3	0.709083	-0.0186945	-0.429534		0.97739	1565.04	1601.24	1849.7	1846.6	1695.25	1697.24	1753.48	1518.95	1648.6	1751.47	1773.18	1597.33	1615.62	1702.3	1615.03	1665.94	1531.76	1499.63	1504.78	1554.89	1455.4	1704.35	1545.52	1530.18	1778.04	1689.76	1425.64	1529.87	1622.65	1512.94	1504.02	1378.58	1527.64	1591.7	1555.89	1507.16	1496.49	1377.05	1530.88	1517.17
541	14.37_569.3661n	569.366	590.342	1	14.3717	-0.03754	-0.428754		1.55855	2573.94	1651.5	2948.32	2592.27	2147.15	3343.13	2247.76	2636.29	1954.18	1815.57	2318.01	1963.34	1922.81	1789.45	1991.28	2691.13	2378.29	2050.67	2538.07	2381.75	2700.43	2177.71	3035.87	1863.37	2535.58	1826.17	2999.58	1541.93	1623.8	1518.04	1882.35	1599.98	1594.99	2126.84	2578.92	1944.17	2692.17	2377.55	2276.19	1692.54
1019	0.70_1143.4521m/z		1143.45	3	0.6986	-0.0202663	-0.428734		0.970741	1967.39	2026.68	2356.19	2357.7	2096	2129.93	2187.9	1939.04	2052.55	2174.63	2219.14	2071.35	2057.53	2071.77	2089.36	2159.64	1971.82	1954.9	1983.46	1906.19	1853.11	2181.11	1929.13	1946.48	2191.61	2207.18	1877.5	1923.28	2065.23	1955.1	1836.12	1771.72	1954.82	1975.59	1959.47	1934.79	1882.08	1787.77	1952.03	2041.16
815	0.72_816.8343m/z		816.834	2	0.719567	-0.0137274	-0.428662		0.918693	456.022	496.382	600.214	642.694	667.842	635.73	616.116	519.505	570.378	566.885	578.436	610.249	517.447	571.03	556.659	544.852	522.534	597.009	475.682	497.509	440.411	481.905	404.265	560.249	540.88	554.99	469.633	454.179	500.352	516.432	526.867	457.815	498.048	556.593	497.682	556.88	478.748	412.028	472.936	421.078
650	14.56_662.2721m/z		662.272	1	14.5604	-0.0382408	-0.427508		1.43855	2750.26	1911.83	3380.21	2992.8	2487.28	3619.3	2252.23	2457.35	2244.32	2134.29	2745.33	2267.59	2143.52	1956.08	2329.28	2846.64	2704.7	2361.64	2784.75	2614.66	2923.72	2135.41	3327.26	2240.26	3038.32	2084.43	2952.65	1827.21	1737.52	1574.12	2197.7	1883.03	1618.49	2570.62	2609.7	2321.89	2945.53	2811	2464.8	2021.73
561	14.53_602.2156m/z		602.216	1	14.529	-0.0112428	-0.425796		1.47182	230.662	156.719	237.887	225.429	233.278	245.832	179.967	225.485	194.526	187.077	215.242	198.438	196.916	178.389	232.467	222.439	258.839	224.105	204.598	222.03	235.395	203.181	262.042	175.174	237.369	128.407	240.212	137.684	138.588	124.632	156.887	127.194	145.53	215.349	283.858	202.966	252.825	266.121	210.693	190.092
26	5.96_172.0960m/z		172.096	1	5.96082	-0.011759	-0.424712		1.37665	100.62	73.0909	93.1586	117.28	76.5469	67.9804	55.6699	47.7544	194.987	139.383	153.271	201.787	145.478	256.207	172.168	157.666	166.631	160.743	90.3678	125.51	113.077	87.7181	76.1767	121.616	80.5828	63.4971	131.233	81.2468	58.6601	60.9122	103.394	79.3109	111.334	121.685	170.845	70.2271	106.329	100.931	60.9758	88.1107
184	1.16_313.0071m/z		313.007	1	1.15742	-0.00962591	-0.423702		1.00232	63.7106	63.5633	148.449	115.978	181.204	182.704	165.734	89.5857	99.4154	88.2654	113.398	109.904	95.8492	112.004	78.556	86.5298	89.7103	108.924	79.8021	63.9484	79.0983	49.8204	61.9751	98.8676	115.137	90.2066	98.5197	74.4738	85.8707	77.3974	57.8879	98.1086	60.371	100.86	92.1356	69.3912	71.2246	69.2274	54.0112	63.8381
1322	0.72_1805.6567m/z		1805.66	3	0.719567	-0.0164771	-0.419814		1.04857	1122.52	1070.52	1314.98	1223.92	1128.6	1063.57	1273.56	1119.79	1090.55	1135.55	1194.39	1001.93	1148.98	1176.63	1062.76	1138.39	1062.69	1074.98	1005.7	1070.48	1008.61	1300.87	1110.12	1005.67	1088.87	1036.78	1163.94	1037.64	1109.65	1033.94	918.398	893.466	1131.48	992.456	1199.85	896.814	1091.6	1005.03	1064.3	1033.37
1204	0.71_1497.7190m/z		1497.72	2	0.709083	-0.0129998	-0.419015		0.9727	731.848	752.389	799.028	834.764	751.228	722.129	831.972	732.7	754.506	745.47	837.166	743.598	784.93	800.993	691.401	783.67	784.641	687.94	704.135	728.27	653.714	828.055	717.353	609.685	745.955	708.222	698.458	729.388	727.854	724.76	559.49	676.798	756.628	737.152	746.099	659.432	699.923	651.619	709.181	726.609
921	0.72_995.7962m/z		995.796	2	0.719567	-0.0100213	-0.418004		0.949013	211.955	223.343	307.677	294.242	265.44	310.666	302.982	266.22	254.082	245.636	309.443	264.175	237.884	242.392	264.78	270.203	265.105	293.342	253.161	250.38	215.749	210.94	170.751	248.773	243.306	235.734	245.398	199.288	251.042	262.37	237.78	216.012	238.952	253.429	196.366	278.181	255.256	187.643	228.709	151.123
1229	0.71_1565.7078m/z		1565.71	2	0.709083	-0.0111859	-0.417851		0.994076	681.149	685.208	772.484	774.507	731.444	764.98	795.399	648.907	695.802	790.031	733.763	803.26	735.194	727.332	651.767	687.939	671.514	675.224	679.614	687.357	675.844	700.449	660.946	651.267	696.742	721.345	681.362	723.956	686.621	665.375	690.06	661.173	683.498	710.293	651.636	664.547	653.448	644.5	698.888	646.028
644	14.56_658.3292m/z		658.329	1	14.5604	-0.0222274	-0.417723		1.46851	887.677	604.474	1094.04	952.877	865.415	1290.78	768.149	936.114	736.356	699.578	855.354	733.23	684.021	626.778	745.578	948.657	858.3	773.13	869.786	835.851	949.678	697.394	1067.78	753.32	961.437	738.953	1069.34	568.949	537.536	480.028	732.677	594.632	526.835	825.472	810.502	786.338	974.598	868.224	798.451	637.588
1125	0.72_1280.7647n	1280.76	1301.74	1	0.719567	-0.0113653	-0.414475		0.950422	395.826	416.474	487.724	515.111	502.516	474.2	497.63	422.31	421.71	474.62	516.171	492.409	442.096	476.298	451.358	433.202	462.359	465.458	414.467	444.636	355.752	456.253	326.662	384.444	415.494	431.577	417.517	381.976	429.358	457.324	434.118	373.224	425.968	474.592	408.912	454.238	417.949	341.438	393.487	342.036
390	0.65_500.9165m/z		500.916	1	0.6462	-0.0175664	-0.414075		1.09842	175.586	159.854	375.264	505.458	291.274	281.279	395.285	333.815	339.741	123.248	555.846	124.676	261.618	372.573	284.488	186.502	238.987	98.8464	257.282	178.239	218.98	154.72	150.407	155.35	306.469	174.127	256.308	208.122	266.241	193.087	67.521	237.048	139.219	98.8127	376.756	62.0325	206.316	154.286	155.746	153.127
1025	0.72_1154.7762m/z		1154.78	2	0.719567	-0.0102607	-0.412202		0.9175	289.005	314.992	350.298	423.74	412.931	350.844	355.226	322.128	327.655	346.031	327.88	357.016	304.141	349.077	351.074	310.291	334.54	361	276.006	305.252	277.47	304.079	269.219	305.834	327.671	327.652	288.368	272.744	329.299	312.91	315.019	250.285	294.67	365.351	264.786	334.774	274.828	256.215	327.639	285.24
1194	0.71_1463.7245m/z		1463.72	2	0.709083	-0.014423	-0.411641		1.00602	742.186	737.746	879.454	868.795	720.143	732.547	793.09	712.691	797.161	737.757	889.822	717.014	804.648	876.103	689.246	788.475	776.235	683.691	616.23	735.23	693.701	807.709	732.102	573.468	826.182	622.908	714.555	714.822	817.873	696.546	648.611	713.21	762.358	716.649	753.477	661.663	671.676	572.436	714.102	700.013
62	0.76_180.0630n	180.063	215.032	1	0.7615	-0.086384	-0.410845		1.20374	17328.9	14395.9	14600	21147.1	16955.4	17040.1	13364.5	12966.4	19447.6	17867.9	20695.7	18697.3	17225.2	19706.1	20703.7	17987.9	18557.1	18769.5	21026.3	18149.7	21575.7	15181.4	14408.8	19023.8	14324	19438	13303.3	13879.1	14899.1	13702.6	15702.2	17297.6	16357.4	20695.1	18220.6	14207.9	14901.9	17101.2	16208.6	10095.8
627	14.35_643.2849m/z		643.285	1	14.3508	-0.0145031	-0.410213		1.4414	350.531	243.188	310.231	334.313	189.371	315.143	334.831	254.646	246.705	162.469	322.613	239.453	250.79	330.442	290.886	369.618	314.57	253.08	397.611	306.813	395.373	349.549	350.387	128.89	227.638	172.805	326.78	211.365	288.842	310.543	116.665	173.931	268.16	177.763	387.009	128.319	314.234	268.55	340.294	220.338
981	0.68_1095.7945m/z		1095.79	2	0.67765	-0.0083867	-0.409876		1.07614	155.53	144.526	170.212	219.801	152.428	156.638	161.096	144.644	135.764	174.754	190.844	123.724	162.734	155.085	179.665	158.814	191.086	98.5163	180.038	161.33	145.752	154.671	160.366	133.586	171.459	116.557	163.672	141.377	136.982	136.422	129.062	196.357	112.096	132.185	175.297	95.6162	135.373	127.364	155.307	139.418
868	0.72_893.7979m/z		893.798	2	0.719567	-0.00980208	-0.407223		0.853234	200.139	234.566	297.249	288.063	313.15	287.047	291.67	241.351	262.718	268.341	291.409	302.1	216.894	241.123	245.482	260.937	249.913	276.942	239.955	224.994	189.922	210.997	174.645	231.408	253.088	277.476	231.82	194.461	234.906	246.703	244.284	221.576	224.533	230.178	184.878	259.496	212.062	160.809	225.229	194.362
1218	0.71_1531.7129m/z		1531.71	2	0.709083	-0.0117481	-0.406978		1.04615	722.859	690.971	775.014	830.426	809.849	725.358	805.238	666.084	688.039	772.383	798.121	793.065	712.44	734.073	726.246	726.429	660.889	766.952	658.233	707.709	694.209	781.757	707.762	731.781	778.571	713.266	654.952	682.418	728.043	663.876	674.835	650.624	765.115	769.592	690.871	737.063	661.094	647.028	661.765	658.55
277	0.65_341.9564n	341.956	386.937	1	0.6462	-0.0324771	-0.405945		1.02192	956.209	935.698	1728.55	2167.01	1464.96	1505.75	1693.29	1425.81	1585.54	837.725	2391.19	870.77	1277.46	1666.63	1346.84	1011.82	1113.23	783.382	1199.01	941.01	1179.32	916.566	787.938	993.066	1488.3	1044.78	1216.48	1107.17	1309.44	993.289	589.691	1224.39	832.782	766.731	1690.07	612.989	1056.8	930.118	885.042	925.242
298	0.67_408.9286m/z		408.929	1	0.667167	-0.00910539	-0.405643		1.01216	134.916	133.295	196.159	211.691	221.564	220.833	182.63	140.727	172.093	147.061	233.526	161.644	152.914	178.766	158.167	130.96	150.651	152.086	146.114	137.891	146.997	137.646	117.131	177.254	162.019	175.436	130.317	136.087	153.094	132.151	117.901	153.779	114.026	152.443	203.781	126.294	133.2	142.781	107.243	135.512
1067	0.70_1211.4390m/z		1211.44	3	0.6986	-0.0202824	-0.403333		0.984626	2279	2314.59	2604.46	2641.42	2447.19	2552.79	2542.49	2196.15	2408.62	2600.96	2634.01	2474.58	2248.57	2415.33	2431.24	2422.15	2236.63	2378.3	2218.06	2253.15	2134.36	2517	2211.5	2381.75	2569.49	2551.71	2121.25	2295.88	2345.97	2192.26	2195.48	2105.69	2298.9	2403.92	2233.12	2350.98	2149.58	2119.48	2241.16	2292.76
74	10.55_226.1429m/z		226.143	1	10.5465	-0.0113311	-0.402805		2.15563	62.4059	28.9502	90.583	92.6806	161.359	59.1022	99.8829	50.2323	83.7245	151.105	38.6721	175.986	99.1873	141.051	191.301	56.5802	80.3755	107.945	66.1507	121.05	15.2214	62.634	50.7183	116.959	104.726	118.521	31.1484	88.8802	25.8871	32.132	93.7455	26.9855	163.869	31.3593	24.7725	51.5784	23.6259	66.8584	40.8486	29.1844
197	0.83_138.0382n	138.038	321.062	1	0.834867	-0.0213981	-0.399755		0.971599	349.588	359.807	430.772	780.002	778.747	982.374	452.864	403.34	557.716	665.668	633.374	844.645	849.808	767.564	522.507	573.59	771.572	570.07	647.071	390.586	416.856	275.852	315.059	477.209	458.544	539.4	377.118	350.604	427.946	584.242	531.603	594.267	334.095	663.239	819.875	396.851	444.684	426.71	415.225	371.595
944	0.72_1036.3071m/z		1036.31	2	0.719567	-0.00887734	-0.399135		0.949698	429.655	452.413	533.172	512.495	468.491	499.033	520.51	462.258	448.149	493.45	492.718	500.877	479.552	461.443	478.573	483.451	452.624	473.232	449.324	435.612	447.545	419.105	416.359	422.902	446.757	479.172	468.269	435.907	419.732	473.243	481.453	433.265	449.435	464.58	416.429	490.38	412.745	431.826	433.574	443.988
1333	0.72_1873.6406m/z		1873.64	3	0.719567	-0.0139534	-0.397474		1.07298	862.53	803.867	997.239	920.403	807.442	821.416	972.709	943.279	876.887	887.419	966.229	816.462	874.795	949.742	860.409	885.541	829.331	767.48	839.104	823.298	794.077	985.937	846.806	767.522	925.731	885.145	963.231	799.065	860.138	832.84	708.191	691.333	847.981	778.871	870.869	739.879	852.484	727.878	859.237	783.562
771	0.71_774.8374m/z		774.837	2	0.709083	-0.0222335	-0.397226		0.958712	1316.93	1373.64	1662.04	1721	1925.81	1781.04	1657.5	1344.45	1497.86	1762.61	1548.87	1697.4	1396.19	1569.45	1393.66	1421.32	1407.58	1602.19	1291.84	1332.7	1155.72	1514.81	1264.47	1533.79	1500.09	1683.77	1215.31	1302.32	1347.54	1321.11	1559.11	1161.71	1351.59	1539.11	1352.23	1572.32	1199.98	1083.65	1283.43	1249.09
407	0.83_533.1005n	533.101	514.083	1	0.834867	-0.0137898	-0.393603		1.05076	219.649	209.037	297.02	349.005	296.478	344.822	252.357	176.445	302.967	312.134	266.584	412.313	344.627	439.951	322.794	330.899	355.738	442.886	256.695	214.343	161.075	272.93	230.248	272.02	267.47	262.589	227.983	241.475	206.584	256.368	214.837	169.723	215.342	403.042	366.769	262.404	242.783	187.596	335.202	195.427
938	0.71_1030.1392m/z		1030.14	1	0.709083	-0.010591	-0.39167		0.996934	434.836	436.174	540.33	526.266	497.704	502.938	499.813	436.055	445.125	505.907	470.668	485.43	452.176	458.419	443.199	482.552	400.113	422.946	402.558	429.786	405.027	496.495	408.038	390.329	545.2	495.581	398.867	401.792	470.389	409.388	391.842	382.527	423.145	410.51	434.243	412.63	401.693	390.465	427.766	425.758
736	14.56_693.3104n	693.31	738.271	1	14.5604	-0.0253546	-0.390767		1.487	1343.16	903.266	1636.22	1386.45	1245.07	1880.06	1198.62	1417.32	1099.12	1052.3	1302.84	1061.17	1046.01	913.079	1154.55	1470.77	1303.92	1101.65	1301.18	1311.5	1416.78	1079.2	1565.16	1076.79	1499.79	1070.41	1692.68	890.911	830.443	805.776	1048.32	873.099	871.342	1207.15	1255.89	1091.67	1511.71	1312.75	1258.9	910.74
250	0.67_181.9729n	181.973	362.939	1	0.667167	-0.0176384	-0.389216		0.943341	755.582	800.964	1062.15	1211.17	1102.01	1090.07	1067.32	845.846	933.051	865.718	1209	857.208	913.006	939.066	914.825	804.388	874.799	905.414	831.301	762.166	806.754	746.235	707.172	968.258	936.87	921.205	823.108	802.537	897.942	767.51	751.657	933.096	672.046	850.295	986.926	774.116	804.114	847.746	727.636	838.324
254	4.38_368.9699m/z		368.97	1	4.37715	-0.0317653	-0.388679		1.15674	86.8395	75.0725	214.438	924.93	922.696	1072.76	893.77	578.689	1747.89	1095.8	1477.01	617.697	536.975	478.907	205.721	78.7928	128.751	71.1378	250.173	83.0529	108.436	52.1978	103.672	40.9396	154.66	400.566	522.722	271.24	153.098	212.572	230.304	126.284	584.54	217.784	854.33	298.908	163.705	178.146	394.079	72.6808
1040	0.70_1166.1159m/z		1166.12	1	0.6986	-0.0120065	-0.383006		0.997187	792.699	794.935	960.493	906.909	880.78	887.387	932.77	781.731	818.051	869.079	924.379	887.133	784.449	822.9	865.758	856.134	751.613	826.946	795.365	779.26	743.025	893.378	755.133	812.367	907.663	891.878	738.468	789.469	838.087	791.4	775.233	710.61	797.627	814.64	789.18	747.416	776.071	746.658	817.416	786.855
393	14.53_502.2916m/z		502.292	1	14.529	-0.0243851	-0.382453		1.4642	1385.14	946.008	1362.41	1243.67	1393.41	1604.94	1201.93	1532.14	1171.8	1151.77	1235.53	1224.11	1209.67	1065.49	1275.38	1428.84	1551.25	1403.46	1301.69	1410.67	1420.47	1229.56	1479.87	1117.49	1374.5	961.04	1616.58	828.282	822.083	832.369	1052.98	817.731	915.134	1300.32	1716.78	1218.12	1524.78	1628.86	1350.03	1085.41
1034	0.72_1159.7778m/z		1159.78	2	0.719567	-0.00826244	-0.382058		0.856414	228.467	266.772	272.872	304.802	297.494	301.038	316.101	259.007	263.072	290.569	287.947	276.629	246.364	254.841	264.044	263.02	276.757	279.804	272.922	267.209	229.092	210.838	206.73	196.086	248.72	232.591	260.024	204.951	223.889	272.085	240.198	275.584	240.688	285.19	222.095	272.457	234.557	240.182	277.165	235.693
1144	0.72_1341.7422m/z		1341.74	1	0.719567	-0.00667775	-0.381777		0.926386	175.225	189.149	215.949	234.964	216.909	233.588	222.772	171.071	194.575	221.564	196.953	198.42	194.143	187.471	208.376	191.192	203.635	204.332	184.214	204.943	170.594	169.131	156.231	174.033	166.006	182.05	185.827	193.336	190.314	193.611	206.34	165.504	189.821	214.67	190.036	184.428	172.431	165.273	189.13	175.148
918	0.72_989.7884m/z		989.788	3	0.719567	-0.00883982	-0.380929		0.921462	247.744	268.86	330.674	334.413	295.398	318.041	329.615	261.19	288.265	280.978	310.446	262.414	258.92	294.072	273.358	286.993	281.256	240.895	244.898	257.878	213.739	296.802	222.556	234.625	286.306	268.355	255.759	223.173	274.611	280.357	240.628	238.174	286.526	270.759	249.444	229.151	269.814	186.765	265.865	220.467
543	14.56_265.6625n	265.663	590.345	1	14.5604	-0.090693	-0.378876		1.46503	18462.9	12602.4	22791.5	19256.7	17206.1	25845.9	16454.3	19690.9	14810.8	14303.3	17864.2	15284.6	14528.1	13143.9	15033.3	19611.9	17987.6	15815.7	18093.9	17557.1	19705.9	14495.8	22092.6	14961.3	20035.4	14704.9	23141.7	12167.2	11734.1	10903.6	15425.1	12425.1	11678.6	17169	16981.5	15771.6	21152.4	18351.2	17040.1	13198
1342	0.71_1930.6264m/z		1930.63	1	0.709083	-0.00860154	-0.378694		0.943512	220.626	233.835	272.988	285.013	258.735	216.333	264.575	237.539	263.136	246.367	259.071	211.986	234.482	207.183	222.36	225.91	230.302	220.372	214.64	195.77	197.848	276.347	212.539	164.122	237.12	202.436	224.955	223.56	208.43	218.099	142.133	152.696	264.105	185.223	244.293	190.358	218.085	196.948	206.671	251.524
660	0.71_673.8589m/z		673.859	2	0.709083	-0.0120637	-0.3786		0.974504	564.371	579.136	672.167	692.432	710.94	711.681	635.08	525.903	587.622	725.535	655.78	669.644	558.447	628.234	575.261	588.195	567.279	642.614	537.453	541.861	512.701	641.173	561.748	605.986	642.006	653.427	485.346	555.103	565.048	540.502	589.828	509.432	539.539	634.218	590.171	637.309	508.3	521.052	533.877	560.415
519	13.44_580.2853m/z		580.285	1	13.4436	-0.00810034	-0.376746		1.03962	293.711	282.516	285.647	291.148	278.48	349.829	295.232	333.318	293.31	270.767	301.657	257.74	297.65	309.617	276.368	289.941	328.123	303.557	289.439	297.107	326.275	254.757	296.705	262.128	280.583	253.443	333.391	239.951	332.777	254.486	234.525	256.145	240.508	245.822	313.638	276.277	297.573	298.345	309.796	267.996
514	0.73_576.5645m/z		576.565	2	0.73005	-0.00782142	-0.376286		0.944008	139.498	147.773	189.243	182.635	140.497	111.749	158.221	162.702	169.268	94.608	198.779	125.506	147.436	147.521	165.957	183.107	190.526	148.657	149.889	150.642	130.003	149.318	128.031	124.752	144.048	79.2762	143.984	117.507	131.731	175.816	125.692	130.935	147.782	85.896	144.09	136.276	158.327	140.248	131.592	118.934
6	0.81_126.9035m/z		126.903	1	0.8139	-0.0110039	-0.373883		1.12787	172.7	153.12	199.08	238.37	209.444	248.226	173.971	155.226	198.039	180.111	159.909	280.574	260.656	204.42	186.28	165.708	140.393	149.086	351.93	169.85	195.553	172.513	152.885	136.39	159.935	209.87	133.926	131.181	135.191	121.754	120.877	155.608	112.031	200.243	120.139	196.06	199.723	284.817	209.559	73.5784
361	12.91_485.1465m/z		485.146	1	12.9139	-0.0125082	-0.373491		1.33207	88.1397	66.1673	207.991	119.572	144.41	53.0762	154.034	44.2262	105.355	141.933	40.215	245.24	165.951	209.308	337.704	127.133	132.997	178.723	132.047	147.275	34.0555	84.3371	86.8911	176.765	84.2497	138.242	29.4691	112.923	24.0606	47.0733	105.638	144.695	217.811	56.8167	18.5452	130.565	51.7741	97.8373	106.495	116.501
76	9.94_227.1267m/z		227.127	1	9.94328	-0.0179183	-0.372086		3.38084	323.588	95.7123	106.469	143.195	226.127	116.062	200.488	118.853	182.345	290.082	62.5556	266.937	164.837	297.781	699.33	59.772	200.234	341.324	240.392	652.644	53.5908	328.567	259.55	187.599	240.762	242.346	73.3342	204.88	36.7785	68.3468	181.442	83.1652	289.359	22.7919	76.9432	178.51	149.623	250.499	107.729	81.6168
961	0.68_1061.8014m/z		1061.8	2	0.67765	-0.00747648	-0.370863		1.02652	159.346	155.229	183.866	234.993	137.428	175.605	155.009	158.032	155.473	171.312	212.06	119.611	169.881	158.136	175.479	152.883	195.775	112.783	187.003	169.485	147.182	156.994	163.723	132.549	165.39	120.311	163.608	146.285	167.315	151.922	146.029	179.235	138.25	142.38	188.566	106.323	145.049	131.403	158.381	152.38
158	4.23_287.0164m/z		287.016	1	4.2304	-0.034008	-0.370492		0.528695	388.286	734.424	331.279	1515.1	2270.66	1441.12	786.293	1391.19	770.325	917.928	1071.23	1596.29	588.935	1767.15	361.391	357.189	1361.65	827.169	1119.79	419.021	238.126	391.772	504.227	241.091	296.219	662.102	357.19	570.83	1400.22	498.665	258.588	259.285	143.576	520.771	1604.76	430.924	396.546	162.635	914.075	825.264
177	14.56_305.2467m/z		305.247	1	14.5604	-0.00831682	-0.370302		1.67115	139.586	83.5269	174.784	144.642	125.502	191.046	118.468	134.46	109.466	100.912	137.82	117.261	104.685	78.0763	100.7	155.621	137.845	119.362	131.301	131.839	151.034	105.078	170.394	102.511	151.177	102.791	151.822	77.7601	68.9165	79.9651	108.638	77.3664	84.1749	138.38	134.368	109.824	168.85	146.436	130.702	90.8101
744	0.72_748.8439m/z		748.844	2	0.719567	-0.0104577	-0.36925		0.878168	288.085	328.052	391.109	411.775	487.167	453.11	436.309	361.757	382.354	394.879	381.963	402.711	344.58	367.102	364.003	345.483	358.75	392.839	341.353	320.137	287.511	309.907	234.785	392.187	356.055	369.963	314.701	304.242	333.565	333.375	346.163	313.867	351.973	395.704	294.643	351.057	330.717	283.541	295.847	274.589
615	14.72_634.3299m/z		634.33	1	14.7152	-0.012238	-0.368864		1.15975	906.76	781.857	826.779	836.78	847.617	950.646	922.515	1038.7	864.241	749.941	836.55	798.651	872.628	914.989	831.46	853.544	936.731	835.916	953.321	898.165	904.249	838.213	986.412	819.944	868.733	821.789	1008.13	843.472	835.337	873.068	804.745	797.76	874.798	790.51	854.409	765.161	862.358	839.958	889.227	694.473
165	0.67_294.9511m/z		294.951	1	0.667167	-0.00958616	-0.366539		0.905129	224.681	248.231	329.555	358.421	327.771	349.342	317.221	253.758	286.972	252.476	383.717	262.537	278.036	301.354	270.694	240.995	261.022	257.233	253.868	211.88	250.269	233.612	202.962	293.672	291.936	283.167	241.652	234.584	276.294	230.573	218.696	267.845	199.111	254.624	310.425	230.606	232.937	260.306	212.017	253.416
1015	14.56_1135.6827m/z		1135.68	1	14.5604	-0.0151463	-0.366057		2.1855	299.546	137.06	426.728	319.774	235.314	536.424	245.101	335.272	194.061	163.541	285.91	187.932	202.253	139.108	186.817	316.94	301.864	195.937	290.834	255.029	324.238	185.403	433.514	186.828	365.872	191.981	415.754	110.872	107.126	90.6118	197.305	99.1915	89.5957	255.982	262.558	235.048	381.956	287.459	243.292	140.779
28	4.38_172.9903m/z		172.99	1	4.37715	-0.0861257	-0.365755		1.11955	3004.95	2684.07	4790.9	10424.6	10942.3	11491.1	9853.92	7661.36	15973	11738.9	13796.9	8486.79	7631.87	7578.31	4721.42	2970.62	3506.77	2806.54	5086.83	2896.53	3328.31	2331.04	3463.92	2420.95	3800.29	7093.87	7514.2	5271.76	3701.43	4708.42	5094.1	3972.88	8175.11	4823.13	9931.11	5592.33	4034.53	4248.72	6376.95	2727.41
1038	0.68_1163.7825m/z		1163.78	2	0.67765	-0.00685134	-0.357753		0.989888	147.554	149.061	169.897	222.9	156.738	154.334	151.33	134.034	152.208	168.318	176.023	123.035	161.852	145.792	173.275	159.298	183.008	103.924	185.722	162.861	133.421	137.059	156.874	138.985	172.198	126.75	155.065	131.536	139.183	148.891	131.265	179.387	142.068	148.973	173.961	111.022	138.466	111.177	151.241	151.962
92	1.92_244.0670n	244.067	243.06	1	1.9178	-0.0169962	-0.35689		1.28146	618.45	482.613	621.638	473.277	538.15	454.465	419.287	525.846	721.357	698.044	776.363	607.293	468.098	832.863	923.476	568.376	486.343	583.131	489.231	758.205	650.904	504.888	559.803	844.669	273.195	435.204	381.727	516.606	393.114	534.298	405.458	736.614	494.394	524.342	371.439	548.242	588.181	629.468	507.541	511.616
880	0.71_910.8151m/z		910.815	2	0.709083	-0.0252095	-0.355266		0.95522	2163.43	2264.85	2677.27	2716.69	3092.7	3001.02	2806.66	2190.44	2331.46	2934.05	2571.01	2865.11	2324.65	2522.93	2327.19	2329.74	2296.76	2861.51	2134.14	2147.19	1976.54	2446.51	2083.49	2593.5	2383.36	2713.04	1975.46	2087.11	2197	2206	2577.08	1950.8	2165.1	2674.71	2251.24	2741.43	2028.99	2091.24	2136.43	2220.68
767	0.82_772.1408m/z		772.141	1	0.824383	-0.00888809	-0.354726		0.916585	91.6604	100.002	102.104	126.243	104.035	121.213	75.0506	60.9421	110.029	86.1213	113.82	155.765	104.21	177.267	128.53	120.724	153.631	250.151	104.758	88.3294	66.0275	122.674	89.6105	111.035	80.0968	81.0784	79.5838	81.6145	95.5011	85.7167	82.1792	28.1765	78.2889	145.639	103.933	111.888	78.9697	93.3892	117.937	58.3854
1156	0.70_1370.0806m/z		1370.08	1	0.6986	-0.0108994	-0.354715		1.02197	905.421	885.96	984.791	1032.38	936.44	920.284	934.568	872.307	937.319	995.903	1000.18	923.026	860.823	907.759	866.195	991.369	838.149	825.649	873.199	915.113	891.262	949.734	865.575	901.715	966.624	986.471	862.584	856.794	922.832	871.259	833.75	787.73	947.883	876.901	893.206	857.963	865.381	767.839	863.001	872.577
1051	0.71_1182.7676m/z		1182.77	1	0.709083	-0.0246148	-0.354188		0.974383	3816.87	3917.21	4430.24	4605.16	4554.72	4496.38	4286.94	3770.48	4046.42	4645.61	4312.9	4349.9	3932.37	4172.78	4038.95	4087.51	3777.85	4204.43	3738.95	3773.89	3573.22	4175.33	3745.03	4074.71	4291.44	4481.22	3584.59	3810.81	3978.71	3681.26	4050.53	3817.48	3926.88	4221.08	3840.66	4131.16	3604.88	3638.72	3772.43	3788.78
1300	0.71_1743.3314m/z		1743.33	1	0.709083	-0.0109728	-0.353823		1.09059	286.518	262.718	386.69	238.157	279.561	250.208	345.554	333.47	270.957	223.424	304.765	298.151	362.801	369.458	171	339.826	295.028	257.251	279.913	300.527	230.947	373.899	240.701	188.696	264.8	275.868	294.289	223.382	265.569	284.789	193.191	144.804	331.296	177.834	331.757	209.608	287.394	173.268	260.187	269.734
850	0.72_858.8141m/z		858.814	2	0.719567	-0.010119	-0.353793		0.869377	217.302	249.952	290.989	351.544	393.696	369.311	357.48	282.669	293.881	292.147	300.749	348.338	265.518	251.105	306.038	251.084	316.573	308.125	269.705	267.105	230.817	207.63	163.657	285.097	271.994	312.225	244.71	193.928	258.566	265.351	319.783	248.909	267.197	285.168	210.864	295.703	267.071	181.853	243.186	183.769
589	15.76_620.2238m/z		620.224	1	15.7586	-0.00732625	-0.351257		1.46037	198.489	135.917	178.608	193.651	148.511	150.5	140.571	202.383	190.534	137.784	101.283	158.385	145.281	152.733	167.561	178.003	187.656	154.455	158.072	178.634	196.361	199.072	219.889	134.395	176.824	103.248	134.701	177.848	160.038	143.42	148.643	152.745	176.005	137.702	157.911	183.017	159.069	142.383	171.558	154.205
521	15.76_581.2346m/z		581.235	1	15.7586	-0.0125033	-0.350596		1.54839	512.113	330.738	462.443	430.651	344.784	263.112	406.712	487.235	474.642	300.513	291.275	358.486	404.083	401.076	390.392	455.346	482.894	309.611	382.472	462.964	534.37	499.466	551.651	249.09	427.136	220.636	319.185	416.703	356.607	403.175	381.213	323.539	454.401	308.852	385.941	383.997	380.338	366.429	427.699	405.749
1006	0.68_1129.7899m/z		1129.79	2	0.67765	-0.00681944	-0.350201		1.0101	162.363	160.74	191.662	218.382	146.152	157.455	169.901	173.358	151.712	190.235	207.241	129.393	177.263	167.559	185.935	169.213	185.657	117.203	188.437	161.406	156.448	151.39	180.207	128.853	163.974	134.354	152.609	154.424	154.356	151.983	141.683	190.397	156.999	140.463	196.079	111.525	160.207	142.334	172.157	160.431
275	12.91_385.2217m/z		385.222	1	12.9139	-0.0597479	-0.349981		1.35242	2097.99	1551.28	5371.12	3004.1	3942.17	1284.96	3756.18	1322.8	2574.22	3253.2	1096.35	6071.4	3948.55	5447.26	8811.36	3119.4	3047.75	4512.94	2799.26	3420.22	790.473	2084.26	2097	4898.34	2261.56	3529.46	732.663	2648.79	733.004	1293.52	2303.65	3747.17	6089.21	1335.85	619.764	3401.3	1171.85	2200.1	2473.38	2644.66
807	0.71_810.8304m/z		810.83	2	0.709083	-0.0113209	-0.349553		0.969305	650.119	670.707	735.55	785.591	792.133	806.668	701.768	608.232	691.597	827.473	743.693	762.204	669.873	721.864	676.362	669.716	644.41	705.14	631.001	620.309	608.878	713.044	658.246	723.596	714.093	782.21	580.77	643.228	658.787	616.86	666.82	608.482	644.393	741.255	665.009	699.564	592.406	578.551	605.569	640.744
129	0.88_264.9668m/z		264.967	1	0.8849	-0.0175678	-0.34761		0.818025	159.21	194.627	601.013	500.674	668.093	761.506	665.225	353.424	366.034	309.514	380.177	406.08	411.122	376.225	259.458	271.883	299.571	349.351	287.905	170.395	201.686	134.394	130.365	393.308	545.276	435.395	358.887	196.399	380.692	176.662	128.336	333.376	132.385	256.466	417.23	203.04	295.262	205.473	199.358	273.699
1283	0.71_1697.9879m/z		1697.99	1	0.709083	-0.00704761	-0.347583		1.01637	278.846	274.356	338.067	304.14	280.98	275.241	314.273	274.973	303.421	316.185	309.899	267.618	307.358	313.598	269.055	304.655	276.356	264.597	222.565	260.819	266.711	306.391	281.463	285.282	327.841	294.511	263.482	246.451	283.747	259.389	259.505	231.123	281.457	269.302	276.177	264.52	265.953	268.501	292.069	275.309
1311	0.71_1769.1482m/z		1769.15	2	0.709083	-0.0096996	-0.347171		1.08133	568.977	526.183	585.074	530.742	463.299	489.544	599.941	555.921	547.868	498.821	613.11	515.35	557.16	589.943	568.814	582.426	595.592	478.525	561.118	562.026	534.877	606.181	572.825	481.614	506.865	497.005	567.238	498.612	572.183	567.246	442.903	545.243	583.57	463.498	513.433	427.522	538.884	546.528	551.388	531.31
1000	0.71_1120.7872m/z		1120.79	3	0.709083	-0.0173617	-0.347136		0.962168	1794.65	1865.22	2145.53	2225.11	2132.14	2189.69	2059.48	1809.77	1881.18	2174.13	2086.2	2023.87	1799.85	1888.93	1846.88	1931.09	1804.78	1888.76	1772.28	1779.14	1690.14	1970.51	1738.84	1915.74	2100.2	2070.78	1665.13	1801.72	1875.89	1736.57	1911.37	1693.98	1846.97	1997.31	1733.22	1846.05	1749.71	1672.62	1719.75	1848.83
597	14.34_625.2766n	625.277	624.269	1	14.3403	-0.0151216	-0.346616		1.19677	1266.01	1057.85	1291.48	1181.53	1141.09	1418.31	1135.88	1164.72	1074.62	995.641	1156.78	1145.17	1007.34	1038.83	1059.54	1176.17	1263.02	1167.69	1353.56	1188.12	1363.91	1150.59	1361.4	1134.7	1115.28	1008.84	1285.4	1099.34	1039.57	1083.09	1001.29	980.797	961.009	1105.11	1242.52	1159.47	1226.45	1301.75	1266.53	1042.87
1232	0.70_1593.0545n	1593.05	1574.04	1	0.6986	-0.0120556	-0.346386		0.993902	1115.87	1122.71	1363.26	1205.34	1161.09	1138.95	1221.52	1112.4	1158.08	1162.25	1268.75	1133.91	1111.56	1176.59	1080.09	1204.58	1095.88	1016.91	1085.5	1093.17	1070.65	1204.63	1095.01	1050	1233.61	1215.56	1077.68	1089.82	1134.38	1084.97	977.992	980.131	1110.35	1086.17	1085.71	1056.8	1121.61	1065.36	1115.04	1173.64
188	13.37_315.1952m/z		315.195	1	13.3703	-0.00775295	-0.345791		1.19375	72.3377	60.5971	109.243	87.2382	79.7385	86.2291	79.2326	54.2744	63.8376	104.844	60.7962	167.317	144.572	154.397	143.837	132.706	71.6829	77.5522	102.38	85.1032	75.0976	60.7832	68.3667	63.492	34.1605	85.6545	45.898	76.0831	65.5234	59.6392	114.681	92.5373	121.907	87.7935	41.4748	100.598	65.7544	97.483	82.6985	64.4688
1126	0.70_1302.0944m/z		1302.09	1	0.6986	-0.0101245	-0.344987		0.994886	903.105	907.747	1026.36	1014.13	989.079	1008.9	1009.89	932.165	950.604	1004.11	1017.79	927.342	917.673	914.79	944.086	956.856	918.892	874.15	917.897	894.435	858.584	969.585	889.817	931.683	1033.57	1029.12	902.744	915.083	929.871	896.577	880.018	884.228	930.167	954.06	861.499	864.501	870.215	857.093	929.12	887.864
717	14.39_719.2091m/z		719.209	1	14.3927	-0.0105281	-0.343448		1.27431	437.507	343.329	380.103	438.489	460.294	500.557	436.018	405.304	357.862	416.982	458.562	412.468	341.293	389.057	417.757	513.413	399.72	428.043	507.473	388.95	439.975	484.38	436.724	327.673	327.11	392.237	464.81	397.867	338.522	492.14	311.934	368.531	487.47	366.614	497.872	353.273	404.228	388.013	471.27	334.904
328	12.91_453.2104m/z		453.21	1	12.9139	-0.0179033	-0.343153		1.30063	231.734	178.17	515.033	322.011	412.173	156.153	380.22	153.403	269.819	347.419	130.354	603.514	386.818	517.81	842.754	323.091	327.965	461.619	297.133	352.194	101.431	229.005	244.306	510.826	236.406	383.442	102.8	278.853	98.1852	155.199	247.613	388.722	603.798	164.005	80.1703	350.946	134.302	238.372	272.769	300.256
1085	0.70_1234.4370m/z		1234.44	1	0.6986	-0.0081227	-0.341415		1.01656	450.825	443.48	529.579	500.299	473.356	476.929	463.987	424.698	462.798	500.284	500.363	456.685	449.522	440.777	431.774	478.028	431.188	446.463	409.641	422.39	406.687	515.957	458.269	459.228	488.907	502.373	426.234	423.188	473.163	401.714	441.956	375.33	466.514	432.281	454.88	399.107	408.903	413.046	407.676	442.594
405	13.44_226.6411n	226.641	512.297	1	13.4436	-0.0305126	-0.341185		0.98844	4268.96	4318.88	4540.17	4068.81	4244.22	5311.62	4499.34	5214.12	4718.6	4028.08	4562.32	4043.72	4386.14	4290.33	3791.08	4358.17	4932.2	4413.62	4469.54	4193.04	4892.51	3774.63	4215.65	3867.82	4114.07	3784.97	5122.16	3313.18	4910.83	3587.73	3374.34	3973.01	3430.66	3487.08	4477.94	4034.93	4581.77	4401.58	4693.07	4381.92
1112	0.70_1279.4271m/z		1279.43	3	0.6986	-0.0160149	-0.340226		0.977136	2443.85	2501.03	2761.42	2792.72	2440.98	2574.5	2621.19	2353.31	2492.73	2604.24	2756.24	2465.51	2454.43	2570.48	2426.93	2566.71	2380.97	2345.34	2373.11	2397.93	2365.72	2613.95	2397.79	2331.31	2743.38	2609.6	2293.69	2451.49	2488.91	2378.92	2260.46	2300.91	2446.53	2391.78	2410.62	2279.43	2372.87	2332.51	2433.28	2455.29
1100	0.70_1256.7640m/z		1256.76	3	0.6986	-0.0167507	-0.339262		0.981083	2330.29	2375.22	2672.37	2714.84	2637.85	2652.33	2665.14	2299.64	2435.5	2702.81	2644.97	2494.98	2322.97	2454.69	2470.46	2398.29	2239.04	2398.63	2302.57	2310.98	2240.11	2518.6	2251.45	2474.79	2611.81	2593.32	2254.84	2397.61	2435.09	2257.45	2344.93	2339.36	2401.68	2477.85	2327.27	2352.32	2187.8	2158.26	2359.6	2314.21
29	1.33_173.0075m/z		173.008	1	1.33322	-0.00788892	-0.337454		0.897548	60.9807	67.9415	113.052	159.232	170.323	199.563	145.987	104.958	112.553	87.7008	148.521	77.1236	100.886	119.342	93.6806	64.0041	92.1194	96.407	89.6449	73.5629	70.7627	46.6786	52.9186	110.81	104.369	104.063	103.927	86.2724	89.7296	79.8393	73.6392	72.8143	61.6322	83.161	154.083	53.6426	90.7692	88.4261	82.08	77.5709
348	11.46_473.3226m/z		473.323	1	11.4641	-0.0134051	-0.337152		0.733885	165.912	226.073	111.036	271.814	270.27	391.653	180.815	157.147	151.581	229.49	121.152	151.022	127.099	192.487	116.189	92.0366	240.663	333.17	184.451	247.471	171.546	80.115	164.515	93.0934	190.835	50.5085	117.472	99.9361	115.807	160.695	117.462	220.944	132.44	76.0685	147.32	27.1462	43.1406	80.7921	37.4655	528.354
987	0.72_1104.2959m/z		1104.3	2	0.719567	-0.009084	-0.33713		0.944821	468.353	495.705	585.878	618.259	547.954	568.392	569.931	496.08	490.58	538.451	572.364	554.842	483.285	474.372	540.92	513.321	541.979	561.804	465.279	503.824	464.23	491.731	413.627	485.453	555.543	488.849	461.866	488.633	491.47	523.039	495.785	494.356	485.137	524.586	428.402	487.279	539.339	426.544	503.881	455.724
957	0.72_1057.7844m/z		1057.78	2	0.719567	-0.00845158	-0.336867		0.935929	354.132	378.375	453.806	468.809	458.78	444.879	450.065	411.058	427.597	441.631	417.693	417.482	403.15	387.829	409.681	406.438	419	390.686	378.479	373.799	364.7	366.284	311.747	419.984	399.588	430.467	405.386	325.162	359.309	432.546	374.683	348.211	395.963	425.836	319.641	387.526	421.357	337.325	385.211	330.413
238	1.15_146.0200n	146.02	351.055	1	1.14693	-0.00924039	-0.336579		0.996678	144.656	145.139	256.235	229.893	287.946	316.084	264.363	165.748	193.525	185.327	219.071	218.409	180.258	176.505	165.594	155.523	168.214	204.163	152.994	146.407	156.908	131.88	143.43	221.759	249.341	235.915	206.129	150.802	182.247	137.041	134.651	140.253	127.224	161.514	211.779	159.068	172.059	139.855	155.851	109.526
1315	0.70_1783.3340m/z		1783.33	3	0.6986	-0.0116598	-0.335775		1.09016	1133.61	1039.85	1194.82	1159.48	1069.28	1147.48	1186.3	1121.11	1089.25	1146.29	1267.44	1011.69	1062.44	1160.31	997.454	1155.26	1037.17	1059.02	988.427	1101.66	1106.05	1217.91	1108.8	972.901	1211.59	1081.7	1070.48	1109.83	1073.44	1008.75	992.539	1027.25	1125.36	1081.58	1151.36	945.938	1076.59	1037.95	1066.06	1111.92
211	10.57_332.1964n	332.196	331.189	1	10.5674	-0.0192537	-0.332744		1.35244	720.859	533.008	855.928	691.444	526.342	692.109	651.937	980.093	543.857	965.034	460.609	1214.82	1095.47	1055.4	1015.58	796.74	558.454	646.433	805.497	800.964	776.919	568.862	736.694	607.08	375.462	734.109	610.511	533.11	827.233	402.697	944.119	795.773	790.072	743.438	280.667	813.799	578.379	721.11	679.992	472.138
917	0.72_987.8031m/z		987.803	2	0.719567	-0.0106367	-0.330506		0.885279	601.508	679.456	735.697	815.358	789.215	766.147	738.706	663.531	690.251	751.41	737.833	745.772	677.292	686.241	690.518	722.385	705.103	765.985	620.117	659.199	623.428	591.565	531.84	695.025	708.649	722.079	646.26	575.65	636.326	647.752	723.576	675.251	668.27	728.128	583.657	716.619	617.384	566.667	606.165	633.681
755	0.72_757.8231m/z		757.823	2	0.719567	-0.00733312	-0.330087		0.918929	160.564	174.73	209.345	204.613	264.093	245.605	230.083	191.314	190.708	200.582	203.617	224.218	185.688	181.801	172.159	173.451	191.53	216.95	159.51	183.712	146.392	166.035	146.119	205.129	182.539	228.646	161.222	135.384	165.539	173.741	207.258	156.877	173.096	197.543	139.52	222.71	173.121	132.166	156.583	146.149
1055	0.71_1188.7757m/z		1188.78	3	0.709083	-0.016404	-0.328987		0.986037	2130.05	2160.21	2417.17	2466.16	2414.02	2436.97	2393.79	2112.4	2252.17	2574.26	2469.92	2381.87	2150.94	2278.93	2206.35	2228.43	2100.39	2253.39	2102.11	2142.51	2002.52	2323.05	2052.11	2344.69	2436.56	2462.46	2040.5	2160.31	2199.74	2075.11	2219.36	2088.48	2108.26	2313.26	2092.58	2215.87	2048.73	2020.43	2034.56	2176.05
404	13.22_512.2961m/z		512.296	1	13.2154	-0.0101288	-0.327971		0.990447	498.209	503.015	511.818	465.847	482.333	637.62	532.581	583.722	555.236	434.74	558.18	454.585	534.306	480.293	443.796	510.135	588.537	512.927	517.864	481.821	553.807	465.995	491.214	426.735	484.53	462.4	582.383	391.594	581.024	412.365	419.552	466.363	400.576	406.982	514.803	475.863	511.766	499.103	552.509	520.583
245	11.78_359.1877m/z		359.188	1	11.7761	-0.0220294	-0.326982		0.7827	373.801	477.579	614.82	1118.81	549.843	1514.29	587.136	314.131	299.371	501.606	271.315	544.983	545.126	791.933	531.181	423.834	864.929	1242.69	791.198	477.519	403.54	196.596	417.55	407.079	623.956	335.255	354.105	574.359	716.712	680.914	613.646	656.504	589.279	363.476	317.21	245.72	317.345	334.886	193.457	824.555
885	0.72_919.8125m/z		919.812	2	0.719567	-0.00867757	-0.326237		0.941788	403.504	428.445	466.699	532.741	423.767	403.155	459.872	413.818	462.272	417.364	478.15	387.025	418.893	456.939	480.49	482.47	430.689	371.929	413.106	441.411	401.245	403.271	368.09	348.182	437.381	392.88	389.426	405.269	430.286	440.326	355.245	465.191	431.775	390.608	383.447	390.619	439.788	316.945	411.034	347.892
225	1.17_343.9789m/z		343.979	1	1.1679	-0.00562386	-0.325069		1.04034	237.715	228.497	241.525	249.127	282.61	254.029	271.361	237.047	245.426	249.396	260.065	277.565	245.883	252.319	239.559	269.136	247.682	271.499	243.743	234.575	259.562	228.216	228.506	237.865	239.7	242.205	259.121	237.396	229.438	236.733	222.741	283.881	261.012	264.182	231.26	254.971	223.221	212.044	215.882	223.998
696	14.72_685.2856n	685.286	706.259	1	14.7152	-0.0088794	-0.324968		1.11682	937.761	839.673	883.439	865.942	924.641	865.586	895.418	942.97	861.482	875.161	900.015	840.837	936.97	959.583	843.574	875.791	924.355	842.402	963.508	906.231	928.516	900.824	1015.47	904.087	917.744	823.695	936.056	906.653	900.069	847.816	831.876	860.691	916.189	832.612	935.683	843.91	867.114	944.294	889.953	795.624
253	0.79_369.0671n	369.067	368.06	1	0.79295	-0.019808	-0.324956		1.27797	478.791	374.65	755.151	737.107	905.901	1094	642.833	460.777	471.003	629.062	528.312	768.504	643.819	577.101	671.438	601.071	694.674	876.523	631.97	453.744	454.141	487.879	519.401	606.289	644.399	518.155	462.766	358.104	363.271	411.507	1512.61	252.285	409.422	543.132	571.181	512.9	398.613	759.074	398.592	344.828
530	13.44_584.2259m/z		584.226	1	13.4436	-0.00715734	-0.323964		0.940689	250.283	266.063	271.049	253.813	248.361	298.226	241.904	270.067	278.783	246.924	270.45	238.507	258.708	267.249	221.564	244.281	302.24	250.662	283.048	234.186	301.077	217.369	248.499	230.929	259.715	215.633	280.548	196.035	302.266	201.453	192.18	230.229	188.203	208.861	262.156	237.884	253.407	276.725	266.111	285.437
1337	0.70_1901.9405m/z		1901.94	1	0.6986	-0.00670448	-0.323911		1.25981	216.934	172.196	207.46	177.584	193.127	165.064	226.892	192.02	182.018	169.27	207.297	171.752	189.584	194.882	146.456	206.902	164.986	190.526	185.341	218.203	207.668	247.425	194.438	129.634	204.875	155.934	193.888	190.12	150.362	189.341	179.127	144.274	163.53	190.776	157.518	125.498	167.433	201.711	208.863	188.235
1052	0.71_1183.2661m/z		1183.27	1	0.709083	-0.0136548	-0.323632		0.971171	1457.24	1500.5	1719.58	1671.1	1604.48	1663.63	1615.82	1329.08	1465.04	1688.98	1600.11	1635.56	1469.13	1551.51	1435.42	1531.16	1424.12	1569.81	1386.26	1374.59	1359.56	1616.03	1478.77	1494.5	1651.84	1621.2	1276.18	1459.34	1411.4	1430.93	1479.95	1323.29	1415.9	1536.69	1497.65	1524.18	1370.03	1397.86	1448.23	1516.79
798	0.71_1603.7086n	1603.71	800.847	2	0.709083	-0.0238215	-0.322855		0.98077	4795.78	4889.81	5452.31	5612.62	5228.2	5396.78	5300.18	4492.08	5033.98	5662.05	5385.51	5102.06	4839.57	5027.01	4990.41	4959.67	4631.64	5059.47	4662.06	4691.12	4499.01	5263.7	4729.31	5064.21	5470.57	5470.98	4362.04	4936.11	4917.58	4562.13	4761.92	4662	4804.04	5045.81	4774.63	4962.54	4480.62	4427.54	4701.64	4806.93
927	0.71_1007.4746m/z		1007.47	3	0.709083	-0.0117692	-0.319786		0.949414	987.56	1040.18	1191.57	1230.06	1055.62	1104.44	1199.38	977.65	1035.85	1041.06	1134.21	995.129	1043.49	1078.11	1055.47	1047.82	1012.95	959.101	1006.37	1001.08	925.138	1111.74	912.28	965.963	1192.89	1109.64	965.063	988.629	1019.84	963.577	907.473	914.94	953.512	1010.05	1024.01	989.548	1005.48	900.802	982.642	1004.37
1207	0.70_1525.0710n	1525.07	1506.05	1	0.6986	-0.0111102	-0.316147		1.00704	1213.27	1204.79	1343.82	1309.22	1150.02	1209.56	1278.37	1120.2	1233.03	1264.99	1433.49	1145.24	1211.28	1207.43	1228.41	1257.77	1200.23	1111.07	1158.49	1167.88	1139.98	1354.31	1190.91	1129.42	1359.3	1205.83	1222.13	1169.03	1216.3	1196.4	1104.59	1114.67	1209.88	1099.79	1131.91	1145.83	1150.34	1171.13	1253.33	1125.67
136	4.81_269.0646m/z		269.065	1	4.81498	-0.0156829	-0.316123		0.995605	22.5036	22.6029	63.7292	424.65	479.54	370.251	284.267	162.957	498.881	477.304	453.861	309.656	113.712	142.724	65.2014	13.6546	24.7512	23.1742	84.8854	27.1973	22.0206	3.1379	37.6585	20.252	56.7446	131.164	192.941	183.005	63.2997	190.148	155.535	74.6877	368.556	57.3763	174.985	100.613	72.1065	65.6418	50.7107	46.1676
831	0.70_1671.6975n	1671.7	834.841	2	0.6986	-0.0239254	-0.315632		0.982215	5016.99	5107.83	5665.8	5857.98	5465.43	5566.93	5447.35	4698.91	5172.41	5882.34	5656.32	5317.5	5044.95	5251.89	5107.55	5126.68	4753.64	5200.64	4838.73	4781.59	4773.89	5540.79	4971.69	5198.49	5720.45	5672.56	4564.52	5014.65	5100.79	4657.54	5016.29	4786.54	4992.57	5286.76	4966.07	5190.13	4634.13	4652.15	4780.54	5025.77
399	14.72_507.3254m/z		507.325	1	14.7152	-0.00965489	-0.312105		1.20602	742.729	615.852	669.323	627.34	664.048	725.996	724.974	846.346	657.094	616.955	677.022	650.063	719.972	725.953	639.963	695.684	754.544	632.403	732.365	731.585	709.087	698.472	831.773	683.777	655.51	635.932	809.472	665.755	659.567	699.278	613.132	618.562	685.673	664.271	709.338	644.425	672.486	724.953	695.168	544.883
1032	14.91_1159.6124m/z		1159.61	1	14.9144	-0.0256626	-0.310369		1.16169	4829.91	4157.67	4423.6	4062.44	4235.24	4699.98	4286.56	5113.96	4705.75	3859.79	4260.13	4009.88	4722.47	4819.92	4163.09	4194.69	5268.03	4218.86	4979.56	4908.29	4922.88	4022.67	5465.79	4637.35	4395.92	4147.38	4810.87	4117.21	4390.83	4572.95	4154.57	3634.12	3962.23	4591.78	4309.27	4380.27	4243.55	4883.8	4521.84	3471.01
1127	0.70_1302.4253m/z		1302.43	1	0.6986	-0.0074897	-0.309658		0.981554	468.472	477.276	558.274	545.874	506.41	488.89	512.756	440.139	460.759	538.717	523.702	476.76	469.694	508.01	449.674	480.521	457.186	518.76	440.677	446.002	432.619	528.552	466.715	456.501	528.4	531.89	454.651	493.764	485.456	435.836	463.474	427.299	463.279	461.879	470.72	431.454	436.784	412.883	456.955	473.59
1278	14.91_1680.9494m/z		1680.95	1	14.9144	-0.0193037	-0.309611		1.20538	1823.32	1512.65	1551.5	1383.66	1398.1	1798.79	1618.41	2146.86	1791.92	1360.18	1475.89	1356.57	1682.23	1799.61	1430.8	1405.59	2105.58	1452.7	1815.07	1933.03	1804.5	1447.2	2108.53	1656.31	1609.88	1462.95	1835.41	1413.39	1581.29	1691.25	1497.61	1069.28	1343.31	1536.45	1441.62	1502.19	1536.39	1792.94	1605.21	1126.47
531	0.82_586.9653n	586.965	585.958	1	0.824383	-0.00977121	-0.308794		0.841576	283.749	337.163	364.6	430.097	378.866	402.955	322.841	245.953	404.976	353.499	359.642	412.406	398.211	422.2	336.456	402.836	375.932	420.013	417.183	326.523	223.087	312.905	272.479	277.175	299.963	328.903	256.704	278.807	308.772	303.09	323.768	239.977	259.159	433.002	375.785	401.89	389.666	322.224	481.558	316.953
182	1.41_310.9671m/z		310.967	1	1.40658	-0.0135372	-0.308512		0.840567	299.256	356.017	526.543	651.249	648.001	850.862	509.763	455.397	541.454	422.895	608.849	403.779	443.341	546.038	454.286	311.744	427.568	439.285	423.278	319.048	338.251	249.824	289.903	495.994	461.573	510.737	416.158	403.499	443.734	335.876	372.741	439.867	299.921	375.568	635.842	311.101	400.911	435.121	398.607	402.276
845	0.68_849.8470m/z		849.847	2	0.67765	-0.00715421	-0.307951		0.982491	251.153	255.629	302.25	370.666	314.289	323.67	303.647	274.284	293.435	275.045	332.134	245.895	260.464	263.923	314.484	281.143	287.47	243.287	292.768	261.504	266.924	238.54	237.646	267.043	285.963	296.76	280.437	242.862	277.631	274.742	271.139	326.556	279.805	280.114	260.227	217.159	273.716	206.69	261.145	199.955
243	0.65_356.9209m/z		356.921	1	0.6462	-0.00714253	-0.307367		1.13502	153.12	134.905	141.047	248.736	152.729	197.426	131.774	103.293	112.491	242.778	146.356	160.655	152.729	119.925	187.649	144.079	183.959	130.89	187.395	170.731	135.577	146.119	160.052	143.573	132	144.246	128.559	128.149	140.546	126.668	174.605	158.757	104.283	213.682	160.049	122.862	119.05	118.596	144.972	159.224
502	14.72_546.3728n	546.373	567.347	1	14.7152	-0.0227006	-0.305515		1.15805	5059.23	4368.75	4639.82	4518.21	4656.74	5090.07	4977.32	5825.41	4790.6	4440.26	4641.66	4491.19	4987.4	5021.25	4447.71	4764.3	5172.34	4443.84	5176.58	4944.58	5083.87	4708.16	5500.29	4762.21	4596.55	4621.04	5369.53	4552.12	4611.76	4836.47	4549.73	4296.66	4791.16	4677.58	4929.4	4514.2	4734.62	5027.39	4960.04	4039.77
851	0.72_859.8101m/z		859.81	2	0.719567	-0.00644696	-0.30335		0.895952	129.621	144.674	169.068	205.937	158.213	170.143	184.954	176.4	169.699	135.87	175.123	131.276	156.894	143.941	184.89	177.514	176.3	117.069	155.087	167.883	135.728	117.617	97.2555	119.1	147.596	133.419	166.736	124.691	154.113	170.785	133.911	181.29	158.664	147.012	117.038	116.431	148.775	91.5005	139.642	86.9795
1137	0.70_1324.7530m/z		1324.75	3	0.6986	-0.0142022	-0.302927		0.970743	2368.22	2439.59	2629.35	2664.55	2374.15	2507.94	2540.56	2352.07	2477.92	2636.52	2678.32	2349.93	2339.88	2374.32	2490.8	2439.61	2228.05	2312.42	2363.76	2338.19	2364.23	2507.46	2262.99	2357.76	2691.42	2561.36	2266.27	2305.99	2380.47	2281.84	2202.04	2315.66	2518.44	2349.24	2273.89	2188.68	2255.74	2207.75	2346.87	2378.96
1286	0.71_1701.1688m/z		1701.17	2	0.709083	-0.00925589	-0.302554		1.07272	709.559	661.459	760.661	824.556	590.998	633.357	790.449	657.088	720.675	631.029	772.432	700.169	678.991	674.002	675.307	685.349	645.586	626.217	664.739	677.623	681.757	814.065	664.792	654.395	702.453	741.779	653.072	679.984	639.523	696.711	549.456	610.3	723.639	614.579	681.858	663.424	646.795	612.518	717.333	658.154
912	0.71_978.8022m/z		978.802	2	0.709083	-0.0248122	-0.30169		0.955331	2756.51	2885.4	3309.15	3364.05	3821.64	3874.57	3468.15	2638.02	2918.34	3850.38	3174.83	3710.78	2867.23	3164.84	2846.7	2947.63	2828.27	3616.33	2630.09	2662.73	2510.3	3150.29	2702.74	3320.14	3022.59	3568.99	2443.76	2683.12	2747.01	2619.28	3264.74	2416.02	2680.22	3452.1	2903.63	3498.76	2479.31	2759.45	2610.59	2974.09
236	6.76_349.1477m/z		349.148	1	6.76312	-0.0162056	-0.301316		1.93419	374.129	193.429	536.693	230.985	277.465	83.9785	457.335	192.923	545.701	555.709	255.611	501.234	424.98	555.009	765.039	252.724	349.143	438.567	285.743	602.999	149.398	416.168	327.949	453.804	297.608	276.206	106.164	361.765	151.157	315.846	494.884	299.928	825.705	104.313	163.604	389.578	231.154	295.024	393.524	211.984
1147	0.70_1347.4152m/z		1347.42	3	0.6986	-0.0142849	-0.30058		0.991162	2459.39	2481.32	2748.08	2808.47	2595.1	2661.24	2684.46	2375.87	2567.75	2721.61	2729.8	2568.43	2480.72	2508.31	2439.97	2627.17	2384.49	2534.31	2301.23	2413.62	2325.43	2659.21	2439.3	2507.79	2738.43	2723.06	2306.62	2472.26	2522.71	2362.45	2417.44	2367.48	2525.8	2567.58	2394.6	2521.99	2368	2322.88	2451.09	2458.94
515	14.88_578.2161m/z		578.216	1	14.8829	-0.0152774	-0.296271		1.14846	1686.88	1468.82	1311.43	1432.79	1450.16	1453.14	1371.49	1661.1	1413.11	1320.64	1268.55	1570.13	1504.6	1569.64	1425.65	1398.71	1920.38	1560.83	1638.27	1716.21	1657.9	1578.1	1795.32	1437.6	1459.2	1018.29	1413.53	1370.7	1365.7	1456.72	1252.47	1509.17	1306.79	1624.6	1578.54	1467.44	1453.47	1489.48	1614.51	1738.55
201	0.82_323.0278m/z		323.028	1	0.824383	-0.0123882	-0.293062		0.973971	756.329	776.542	772.686	891.955	841.968	819.961	762.191	576.674	824.294	872.121	834.086	924.071	789.714	939.94	770.98	846.808	867.735	1081.42	825.74	777.115	670.447	848.899	728.855	789.764	657.259	777.973	608.702	809.934	756.842	742.6	819.894	571.787	680.912	1036.87	839.771	794.993	675.028	714.206	838.418	653.81
941	0.72_1033.7949m/z		1033.79	2	0.719567	-0.00937186	-0.290983		0.923253	837.693	907.328	1028.31	996.165	957.822	967.623	949.824	845.543	950.155	956.71	1054.14	932.397	933.522	852.968	983.761	962.902	950.5	978.218	948.326	894.512	794.75	865.289	796.224	909.973	942.606	914.888	817.535	827.544	863.082	944.47	922.16	878.847	825.976	948.554	853.392	932.582	986.245	886.521	838.232	844.259
240	0.77_352.7747m/z		352.775	3	0.771983	-0.00653127	-0.288841		0.888095	140.006	157.648	166.186	200.731	152.006	225.212	155.535	161.376	169.576	135.461	176.395	162.579	216.786	160.016	157.204	179.276	196.818	117.03	200.924	146.847	139.828	124.691	148.66	104.649	173.224	125.019	123.701	104.053	136.832	163.096	161.504	149.933	127.513	133.806	231.192	156.198	182.809	148.18	204.533	137.356
306	0.79_424.0302m/z		424.03	1	0.79295	-0.0209218	-0.2875		1.20771	1140.44	944.3	1245.51	1334.61	522.931	598.74	1183.49	1160.62	1100.33	708.688	1315.63	635.998	1360.11	1346.37	1263.1	1508.64	1509.95	729.436	1242.23	968.698	1062.24	1383.61	1147.24	508.266	1232.48	503.81	1576.9	805.074	1060.14	1096.71	498.266	665.196	1211.55	656.553	1479.07	605.662	1115.19	728.556	1134.11	538.946
114	0.82_254.9804m/z		254.98	1	0.824383	-0.0145007	-0.28747		1.05328	875.964	831.656	781.442	868.916	690.583	942.328	637.896	595.209	1143.51	764.213	1131.52	874.699	928.233	899.297	815.874	1003.81	966.569	865.493	827.146	952.836	964.887	822.648	763.486	798.616	710.426	722.642	753.822	723.352	619.582	684.272	737.891	781.345	553.015	975.887	1278.91	759.158	798.575	724.696	1022.24	626.561
124	1.03_259.8148m/z		259.815	1	1.03163	-0.00760105	-0.284595		0.954138	314.757	329.887	343.681	338.231	417.727	460.74	381.154	295.911	349.915	404.434	339.746	461.437	333.529	334.619	318.847	335.35	408.892	420.777	348.452	332.341	320.974	305.976	299.738	353.953	386.182	380.866	288.449	314.523	330.329	305.145	315.973	363.637	312.623	337.076	367.163	412.859	337.585	316.987	304.482	343.393
836	0.67_838.8418m/z		838.842	1	0.667167	-0.00781204	-0.283376		0.914177	276.404	302.352	359.824	423.347	438.761	446.742	430.079	350.93	342.875	339.343	393.984	355.993	302.839	307.21	363.74	299.72	330.841	335.829	281.581	301.268	279.273	267.087	257.988	376.468	347.466	369.131	312.051	304.842	327.809	299.588	318.62	378.755	306.084	337.368	313.28	306.623	302.222	275.978	277.507	294.747
695	14.91_685.2850n	685.285	706.259	1	14.9144	-0.0184446	-0.278979		1.10229	5352.49	4855.77	4998.11	4956.7	5026.47	5170.18	4922.26	5423.9	5129.22	4743.25	5026.91	4993.16	5457.05	5264.55	5021.64	5035.65	5464.58	5024.24	5465.1	5251.94	5596.82	4835.91	5725.29	5110.3	5096.69	4574.36	5319.49	4883.73	5002.26	5236.98	4574.51	5133.58	5081.41	5281.05	5029.3	5040.92	5093.84	5515.49	5287.49	4456.46
1185	0.70_1438.4020m/z		1438.4	1	0.6986	-0.00618172	-0.278559		1.00181	455.549	454.725	523.147	513.133	458.612	497.706	505.479	438.204	485.406	504.298	507.915	442.463	458.769	460.944	481.736	489.462	418.647	434.729	447.203	459.573	423.064	493.064	446.495	427.417	494.784	506.411	428.827	487.982	466.389	443.658	414.753	441.431	468.848	481.32	447.382	422.095	430.731	432.892	454.834	473.078
575	14.42_631.2768n	631.277	612.259	1	14.4241	-0.0301725	-0.278151		1.03592	13967.4	13483.1	13842	13110.6	13161.8	13290.9	12923.7	12473	13417.4	12654.1	13549.6	13752.1	12664.9	12851.9	13280.5	13435.2	14922.4	14229.9	14249	13690.2	15021.8	12462.7	14694.8	14098.5	13076.5	12429.8	13309.2	13259.2	12943.1	13505	12736.9	12159.9	12503.7	12172.4	13225.2	13988.3	13173.2	14173	14080.4	12628.5
960	14.70_1061.6662m/z		1061.67	1	14.7048	-0.0213317	-0.278084		1.22616	3317.83	2705.86	2921.23	2631.32	2839.67	3103.08	3265.84	4126.33	3082.81	2562.93	2939.37	2848.81	3240.24	3192.74	2661.36	3097.9	3690.89	2858.46	3310.05	3315.58	3360.48	2826.78	3768.48	2928.67	2913.17	2835.47	3714.97	2665.39	2867.78	3177.89	2818.03	2525.86	2685.62	2985.4	3077.79	2934.19	3047.05	3295.57	3250.68	2215.06
665	14.42_659.2691n	659.269	680.243	1	14.4241	-0.0146526	-0.277264		1.01661	3460.49	3403.94	3473.71	3327.54	3465.18	3458.55	3304.57	3202.35	3267.52	3284.42	3409.6	3527.72	3115.01	3218.31	3359.27	3441.92	3686.22	3576	3628.65	3429.01	3670.1	3117.76	3625.11	3648.4	3280.55	3140.44	3485.06	3393.88	3168.85	3349.34	3185.17	3090.75	3243.15	3112.29	3339.01	3528.01	3308.03	3550.64	3500.73	3225.62
923	14.89_999.6318m/z		999.632	1	14.8934	-0.0150539	-0.276416		1.29089	1197.13	927.365	905.077	827.861	985.684	1157.75	1024.41	1646.15	988.901	816.781	859.252	1045.42	1070.92	1099.81	813.102	986.89	1463.72	1019.91	1137.44	1276.82	1159.17	995.738	1356.8	913.289	927.751	749.246	1219.18	820.735	881.267	1050.18	916.568	907.005	862.114	1213.13	1041.91	1013.24	1024.38	1053.84	1163.38	1038.58
40	1.16_187.0410m/z		187.041	1	1.15742	-0.0170839	-0.275107		0.964406	1162.38	1205.28	1160.28	1332.24	1566.19	1250.8	1032.26	1013.67	1636.13	1397.88	1598.86	1796.18	1444.35	1725.75	1348.95	1484.75	1544.13	1831.92	1370.83	1135.68	1322.87	1033.82	1157.16	1281.68	948.36	1221.67	1069.52	1187.07	1189.23	1398.42	1151.86	1601.5	1084.63	1741.07	1347.72	1403.01	1154.23	1227.37	1091.61	1089.75
764	0.70_766.8543m/z		766.854	2	0.6986	-0.018899	-0.274365		0.981396	3825.52	3898.04	4370.23	4490.72	4329.5	4310.22	4125.36	3541.04	3930.93	4523	4276.47	4052.35	3806.69	3989.33	3899.46	3949.68	3573.59	4007.67	3725.26	3634.8	3613.71	4259.5	3794.09	4047.36	4344.11	4441.01	3411.45	3900.49	3922.65	3570.03	3832.9	3694.05	3708.21	4104.31	3811.47	3962.4	3504.37	3576.36	3655.55	3903.67
1012	14.70_1133.5965m/z		1133.6	1	14.7048	-0.00872761	-0.273393		1.17409	667.208	568.278	598.504	504.266	628.978	566.947	640.213	627.795	597.716	620.198	617.724	635.833	684.986	675.332	510.811	623.344	722.213	636.167	688.731	641.085	682.041	616.37	729.336	687.714	556.932	603.082	581.524	553.796	603.819	633.63	612.039	430.998	540.073	623.282	641.653	685.674	575.79	729.922	636.935	523.534
893	0.72_932.8237m/z		932.824	2	0.719567	-0.00508269	-0.272412		0.933011	252.397	270.518	301.145	336.903	274.614	288.725	272.16	244.029	267.757	269.462	279.73	254.354	293.23	277.062	303.256	284.208	300.269	280.079	284.08	274.919	251.675	262.32	220.673	279.202	285.211	274.747	262.167	238.114	288.556	275.046	285.029	261.043	256.561	276.345	247.663	256.752	283.137	245.863	250.609	238.681
794	0.73_773.4441n	773.444	794.419	1	0.73005	-0.0118884	-0.272178		0.94949	733.775	772.81	936.89	905.335	637.851	624.119	804.671	781.046	792.011	557.012	983.182	675.377	719.01	712.2	947.123	939.871	905.343	830.277	886.682	757.534	786.053	714.132	677.383	706.587	788.903	502.297	730.4	666.128	654.869	838.772	682.942	848.289	783.691	550.948	669.729	771.824	834.333	892.999	621.999	714.203
748	13.76_754.2256m/z		754.226	1	13.7581	-0.00652001	-0.271424		1.04337	231.871	222.232	243.358	230.776	252.233	293.372	242.624	322.824	268.046	265.474	235.341	222.781	213.885	245.921	243.681	211.386	254.387	249.199	251.678	221.103	233.483	215.21	257.686	243.709	220.789	266.713	302.058	166.104	264.467	198.941	170.707	153.366	166.027	246.354	237.332	243.299	255.912	282.443	266.523	192.958
115	11.62_255.1582m/z		255.158	1	11.6213	-0.0102655	-0.2695		1.61194	157.618	97.7816	38.7611	80.7309	228.327	68.1932	177.427	87.0053	200.696	334.952	47.82	187.04	97.2732	230.446	289.379	39.8245	124.044	137.462	114.131	310.047	28.9868	178.859	112.58	112.154	125.873	303.558	44.7699	150.733	44.7552	53.9141	101.375	56.1839	266.983	5.54837	30.9496	83.3297	56.9004	136.265	48.6213	120.325
138	1.03_270.9434m/z		270.943	1	1.03163	-0.00564766	-0.268012		0.95661	230.323	240.77	227.428	263.55	270.695	263.691	216.498	214.234	304.528	280.874	283.489	293.106	262.934	286.624	258.925	271.651	294.357	285.617	253.967	247.1	242.139	213.642	218.41	232.739	227.898	250.532	211.992	249.572	217.263	255.729	227.417	300.388	214.294	283.863	267.822	273.509	240.442	249.761	239.559	237.204
689	0.71_698.8671m/z		698.867	2	0.709083	-0.0153361	-0.266112		0.954967	2032.89	2128.75	2426.19	2536.76	2388.78	2502.32	2324.3	1895.03	2211.8	2568.53	2281.58	2316.7	2044.52	2234.06	2178.68	2093.15	1971.17	2223.39	2042.26	1979.05	1885.51	2238.19	2028.81	2253.81	2547.01	2538.03	1828.8	2127.49	2161.89	1912.56	2151.76	1989.62	1978.75	2236.62	2014.22	2196.57	1906.56	1885.01	1939.71	2099.23
133	12.08_268.1658n	268.166	267.159	1	12.0801	-0.0243896	-0.264012		1.34895	1278.32	947.64	409.298	452.735	977.749	634.219	690.932	701.746	798.716	1426.56	256.716	800.847	474.263	1022.62	1826.49	235.507	897.06	1131.39	842.374	2595.15	261.962	1026.2	1229.97	584.665	855.743	647.182	199.769	876.067	227.475	276.75	837.987	692.704	783.58	129.852	244.03	825.342	466.452	875.568	356.195	1389.11
1226	14.69_1556.9888m/z		1556.99	1	14.6943	-0.0138647	-0.263652		1.24099	1391.87	1121.58	1223.05	1032.89	1164.91	1351.23	1316.4	1745.12	1255.57	992.03	1170.05	1161.67	1337.07	1310.56	1071.12	1354.93	1519.67	1174.84	1371.47	1354.64	1433.57	1177.13	1602.14	1193.32	1180.3	1152.59	1566.58	1037.17	1167.46	1302.68	1121.46	1027.91	1107.11	1215.56	1246.16	1260.81	1271.68	1392.33	1400.86	889.602
757	14.42_761.2266n	761.227	760.192	1	14.4241	-0.00996716	-0.262226		1.06362	1763.45	1657.97	1737.4	1591.7	1712.29	1780.53	1669.93	1613.98	1598.29	1649.27	1721.9	1749.75	1528.61	1586.52	1645.21	1763.52	1793.24	1798.87	1759.75	1711.21	1899.79	1617.61	1825.2	1793.35	1629.65	1609.32	1738.34	1654.46	1626.92	1702.61	1509.51	1530.98	1691.26	1570.67	1721.05	1703.83	1688.2	1749.89	1805.35	1550.02
489	0.82_563.9763m/z		563.976	1	0.824383	-0.00639001	-0.261948		0.764806	110.859	144.951	149.647	177.785	158.11	187.902	140.472	107.255	187.059	144.532	135.026	170.678	184.674	189.618	138.345	168.044	138.598	174.126	173.86	116.004	70.7635	125.799	130.87	100.55	126.886	140.603	89.5415	103.401	140.443	100.097	113.977	79.9053	81.3023	186.157	172.255	182.78	162.306	129.862	241.072	147.351
1068	0.72_1213.2509m/z		1213.25	2	0.719567	-0.00596701	-0.261449		0.969222	316.814	326.875	342.392	411.685	358.443	335.556	358.656	336.798	320.014	388.729	353.411	314.68	334.547	390.691	317.347	366.629	411.895	360.972	283.419	351.045	276.383	321.565	318.264	274.28	319.327	331.699	329.255	333.964	368.725	347.948	275.827	327.281	309.138	354.515	347.617	369.802	348.721	311.514	318.049	334.7
621	14.72_638.2723m/z		638.272	1	14.7152	-0.0182748	-0.260108		1.06974	5958.68	5570.23	5619.54	5797.01	5572.65	5257.78	5381.83	5355.22	5671.68	5525.34	5765.47	5495.82	6138.01	6111.61	5769.37	5606.59	6088.25	5413.77	6211.37	5741.21	6033.83	5684.44	6375.23	5853.03	5800.47	4942.44	5403.25	5932.18	5834.77	5632.17	5160.6	5655.06	5647.22	5472.76	6000.28	5403.32	5506.19	6098.99	5783.92	5236.08
990	14.42_1107.5808m/z		1107.58	1	14.4241	-0.018344	-0.259117		1.07501	3059.5	2846.02	2942.34	2662.47	2598.49	2630.13	2902.32	2769.39	2987.05	2396.76	2855.5	2874.75	2736.09	2609.02	2672.39	2874.55	3667.4	2946.65	3071.66	3085.97	3410.93	2466.44	3274.65	2922.05	2752.59	2517.9	2906.26	2658.68	2658.63	2982.88	2687.95	2103.05	2483	2225.18	2734.03	3031.74	2954.6	3101.72	3129.84	2309.99
700	0.82_709.1102m/z		709.11	1	0.824383	-0.00731819	-0.258956		0.751798	83.6322	111.243	120.28	114.261	164.676	159.565	125.689	103.066	128.181	131.427	130.855	192.926	177.424	227.029	108.664	142.833	190.063	217.242	132.457	79.7312	43.8742	126.083	84.8407	102.032	116.671	97.2342	104.071	83.7064	133.258	106.911	78.2568	42.5436	65.043	139.68	265.917	153.157	127.444	77.5521	154.377	66.7701
727	0.71_732.8596m/z		732.86	2	0.709083	-0.017502	-0.258825		0.969028	3155.33	3256.18	3687.35	3800.66	3639.33	3731.24	3553.32	2979.99	3319.61	3910.88	3616.84	3544.79	3142.27	3367.31	3272.48	3250.04	3096.71	3491.08	3109.82	3082.92	2948.92	3490.96	3098.5	3467.04	3733.91	3845.5	2858.77	3211.93	3289.95	2964.97	3367.75	3094.05	3062.54	3549.04	3137.29	3406.65	2965	2950.85	3004.2	3252.03
1276	14.91_1677.0062m/z		1677.01	1	14.9144	-0.0096654	-0.257392		1.22205	541.421	443.043	470.935	411.153	477.982	629.647	554.513	782.734	571.606	418.846	444.443	434.023	502.951	551.919	418.913	453.301	630.765	483.214	530.476	573.137	517.599	446.395	628.553	562.192	494.024	522.648	663.671	428.899	467.651	502.7	509.531	318.154	401.558	493.558	430.25	518.767	480.56	552.939	471.729	330.19
1087	14.91_1254.6299n	1254.63	1235.61	1	14.9144	-0.0170678	-0.256995		1.21258	2411.81	1988.99	2238.57	1955.93	2102.69	2650.09	2365.43	3089.05	2351.97	1935.71	2119.47	1975.65	2356.65	2264.36	1956.98	2186.35	2589.55	2034.39	2379.16	2442.74	2485.61	2035.9	2682.98	2258.5	2096.78	2228.91	2810.31	1951.67	2032.68	2355.5	2192.08	1783.73	2058.21	2283.1	2077.74	2182.92	2213.45	2357	2369.67	1707.61
244	1.16_356.9645m/z		356.965	1	1.15742	-0.00541745	-0.256941		0.968284	101.139	104.452	159.598	139.612	187.417	187.587	169.504	122.84	126.759	149.644	151.545	185.7	165.413	155.429	135.379	137.215	144.186	150.422	110.487	108.714	121.396	83.1741	91.2715	146.519	149.397	146.825	152.008	122.466	120.607	138.435	109.557	189.314	123.006	147.204	133.058	105.548	115.24	113.477	106.075	119.114
1039	0.68_1164.8847m/z		1164.88	2	0.67765	-0.00907861	-0.256749		1.03363	303.418	293.546	373.642	445.837	164.379	187.071	286.076	266.573	389.505	187.599	345.846	185.005	376.511	461.171	392.617	342.471	359.149	187.029	307.299	306.816	276.838	327.73	302.287	147.943	311.46	216.483	266.27	299.002	320.742	311.198	208.542	279.241	352.036	203.005	378.694	159.526	323.931	237.814	272.598	251.028
1233	0.70_1574.3768m/z		1574.38	1	0.6986	-0.00571011	-0.255912		1.03764	448.605	432.334	484.545	463.7	467.2	435.697	448.716	458.593	434.61	467.425	499.238	446.378	480.548	446.852	442.207	455.422	401.645	451.827	425.893	453.085	384.552	508.472	448.311	414.001	462.651	513.632	424.63	422.098	426.518	424.327	434.636	430.469	506.267	415.207	441.078	409.334	403.899	444.824	408.277	459.489
467	15.76_548.2945m/z		548.294	1	15.7586	-0.00730516	-0.25464		1.43218	379.174	264.753	326.156	333.004	304.321	261.097	331.952	444.347	375.699	259.533	226.246	345.818	308.195	320.048	294.306	361.203	372.369	306.533	310.337	327.775	378.701	374.881	435.337	251.086	355.517	236.815	286.162	342.374	297.74	306.114	352.717	303.851	364.149	308.74	310.785	347.206	326.855	282.11	341.987	312.964
1046	14.42_1154.5926n	1154.59	1175.57	1	14.4241	-0.0107058	-0.254116		1.12942	1134.54	1004.53	1102.53	912.532	985.853	1041.81	1099.88	997.86	989.138	900.403	1015.1	1092.59	1008.82	913.597	928.629	1102.09	1302.15	1054.33	1121.82	1160.29	1228.66	929.354	1219.85	1095.42	969.115	959.609	1069.88	971.448	911.854	1124.2	972.096	786.508	911.624	896.438	997.285	1105.75	1092.95	1143.02	1141.42	830.593
271	12.47_383.1829m/z		383.183	1	12.4655	-0.00850828	-0.253617		2.18516	191.844	87.7942	100.374	197.574	180.224	212.512	154.948	187.433	166.227	243.763	158.169	347.087	263.845	252.117	191.316	129.324	128.612	154.488	169.643	269.192	255.993	45.8541	196.337	108.915	113.315	210.572	163.544	208.641	166.293	125.127	290.911	220.163	235.769	256.377	68.7318	150.217	74.2795	146.852	122.379	117.584
1327	0.70_1812.9827n	1812.98	1833.96	1	0.6986	-0.00700792	-0.253457		1.12325	543.967	484.28	528.518	473.698	504.162	451.391	596.209	548.063	506.252	551.13	569.069	510.972	487.742	560.742	515.935	549.418	471.781	511.066	518.028	575.151	503.26	552.389	545.067	454.693	538.939	527.039	551.498	457.892	534.941	510.209	350.76	547.367	555.077	524.33	508.42	477.566	505.869	482.246	548.803	484.536
344	13.87_465.3009m/z		465.301	1	13.871	-0.00908771	-0.252583		1.2366	426.607	344.983	410.01	412.279	342.861	296.316	478.439	410.005	353.259	226.472	343.233	301.058	443.955	356.965	335.812	391.364	474.025	288.715	436.478	418.431	356.967	426.451	504.579	369.072	362.004	212.188	157.832	491.736	430.191	391.779	301.672	357.268	442.643	233.029	360.969	247.838	373.994	328.843	414.598	378.805
200	1.13_323.0240m/z		323.024	1	1.12597	-0.00925032	-0.252171		1.02861	620.023	602.775	590.45	602.563	652.505	597.433	603.473	475.667	633.339	688.414	618.88	785.286	578.312	663.828	626.628	678.01	709.948	908.11	634.996	661.713	564.129	661.746	592.504	642.977	529.344	608.094	511.924	682.065	562.414	580.928	646.566	515.26	575.238	739.37	636.719	674.731	523.76	571.23	610.783	526.458
891	0.72_927.8061m/z		927.806	2	0.719567	-0.00548426	-0.250748		0.893311	192.263	215.225	225.917	291.611	264.487	249.427	274.327	244.315	224.461	216.38	254.873	223.607	221.659	212.092	275.796	241.997	257.514	249.054	224.873	235.438	219.488	179.132	134.995	244.512	214.422	225.35	220.727	193.884	221.649	250.791	229.164	237.486	218.33	222.539	181.553	238.145	241.397	188.806	211.851	168.282
358	15.77_482.3129m/z		482.313	3	15.7691	-0.00576981	-0.250517		1.56121	203.836	130.563	176.81	154.394	146.1	113.729	173.23	247.886	171.104	125.865	111.177	142.997	171.726	156.586	137.374	187.109	201.513	143.859	139.892	170.437	217.071	192.823	235.012	111.878	170.018	102.665	153.75	159.632	141.96	172.827	160.944	139.908	196.044	136.584	145.98	164.826	163.691	137.607	177.629	158.419
574	0.83_612.1500n	612.15	611.143	1	0.834867	-0.0164623	-0.250476		0.759211	515.676	679.226	597.488	616.419	800.6	857.691	689.345	653.312	641.095	807.543	751.604	1088.13	950.287	1106.58	590.301	770.411	1197.05	1271.03	587.418	347.229	291.383	861.572	562.52	505.994	669.912	558.221	669.56	430.199	758.115	713.094	392.529	271.817	418.265	622.19	1287.31	843.073	655.079	381.449	689.038	403.638
130	1.16_264.9803m/z		264.98	1	1.15742	-0.00744034	-0.250021		0.887513	113.106	127.441	237.786	211.048	297.45	338.586	266.598	152.788	186.343	204.662	174.012	263.232	215.472	191.617	169.865	175.468	169.493	186.107	140.421	125.866	133.142	99.5049	93.9099	226.835	244.655	215.884	191.838	158.822	165.38	156.238	125.546	239.649	129.667	172.645	194.019	143.592	164.759	136.095	131.813	174.876
38	1.16_186.0441m/z		186.044	1	1.15742	-0.00715719	-0.248555		1.00168	249.786	249.368	238.299	277.092	344.6	284.042	221.433	212.039	293.92	293.001	337.379	402.134	323.147	363.593	273.562	324.669	319.369	399.364	298.417	250.587	278.077	223.027	247.454	289.182	205.188	268.093	213.05	252.285	259.546	301.445	251.834	306.471	233.715	391.04	295.743	306.279	252.613	269.365	232.924	245.174
916	0.71_984.8108m/z		984.811	3	0.709083	-0.00993081	-0.248492		0.950522	687.78	723.581	814.406	864.922	969.837	971.079	997.288	697.348	752.103	931.586	781.069	821.776	709.78	759.279	791.429	722.433	691.312	804.632	702.468	690.871	634.286	780.6	645.362	863.04	805.975	988.466	657.2	667.488	753.901	708.834	768.533	673.044	701.137	829.249	660.095	765.557	686.007	673.492	652.57	734.97
955	0.71_1052.7997m/z		1052.8	3	0.709083	-0.0120601	-0.247939		0.9858	1262.97	1281.16	1512.6	1474.6	1633.27	1701.58	1582.75	1305.52	1307.8	1602.09	1461.26	1546.9	1262.88	1395.7	1326.61	1315.92	1243.57	1448.95	1256.03	1249.76	1160.89	1402.01	1239.2	1484.48	1552.08	1637.28	1164.16	1226.89	1314.75	1252.13	1451.95	1216.43	1302.51	1526.62	1280.73	1427.97	1200.01	1235.61	1223.01	1310.43
698	0.71_706.8433m/z		706.843	2	0.709083	-0.011856	-0.247659		0.909102	668.742	735.607	859.541	932.542	1097.99	1117.09	966.564	764.988	804.709	1004.84	792.766	1026.15	738.581	837.307	804.488	745.297	730.982	937.078	699.756	726.948	606.036	767.587	574.396	954.265	828.972	1040.9	651.036	664.92	733.372	718.001	927.891	698.895	759.487	953.834	660.384	891.598	655.556	588.403	695.938	625.603
570	14.42_573.3464n	573.346	608.316	1	14.4241	-0.0153183	-0.247633		1.0396	4749.82	4568.9	4764.34	4474.03	4721.68	4879.68	4680.97	4795.51	4484.68	4365.46	4573.68	4720.68	4260.7	4358.17	4525.75	4619.47	4978.55	5001.06	4785.88	4710.96	4973.73	4291.25	5023.32	4886.74	4552.36	4547.34	5026.92	4525.77	4408.1	4695.29	4498.85	4113.67	4497.04	4145.77	4482.52	4797.66	4675.37	4668.75	4852.02	4310.97
108	11.43_253.1423m/z		253.142	1	11.4326	-0.0108572	-0.246704		1.37933	304.164	220.516	116.343	120.483	262.543	169.806	178.416	176.087	218.778	347.247	77.2079	190.779	130.788	203.175	419.337	51.1428	189.504	231.084	224.199	634.789	62.567	254.362	264.938	162.935	231.531	198.038	80.4857	208.671	65.8082	82.9727	205.189	151.524	229.309	29.6447	72.9435	157.538	151.341	214.747	90.9713	300.383
1054	14.42_1183.5814m/z		1183.58	1	14.4241	-0.0112191	-0.245652		1.14819	1147.14	999.083	1071.99	881.124	1040.1	1039.98	1209.27	1164.27	1048.01	890.352	1011.59	1053.3	1012.5	979.298	881.16	1154.8	1318.36	1131.99	1124.86	1178.73	1241.71	936.722	1231.39	1091.52	914.514	962.102	1189.68	956.133	950.042	1162.65	1022.2	720.712	999.804	863.451	1013.22	1113.66	1125.69	1170.62	1222.56	812.552
1076	14.91_1206.6246n	1206.62	1227.6	1	14.9144	-0.0120669	-0.243933		1.16408	1596.79	1371.72	1397.34	1323.92	1506.3	1625.87	1529.42	1871.62	1521.65	1316.23	1404.36	1327.08	1547.23	1606.58	1380.53	1440.27	1738.19	1428.66	1631.52	1613.27	1600.92	1346.36	1826.6	1542.24	1490.13	1408.34	1725.08	1375.03	1472.26	1532.37	1369.29	1257.78	1395.23	1568.47	1435.65	1457.75	1470.21	1639.06	1516.07	1095.31
939	0.71_1030.4705m/z		1030.47	1	0.709083	-0.00494187	-0.24392		1.02999	208.531	202.458	261.168	251.573	231.712	206.491	219.059	197.764	218.549	245.131	248.272	222.168	235.54	260.744	187.642	212.164	216.563	211.099	173.88	200.463	181.791	245.721	206.148	224.456	256.533	241.075	209.973	218.364	241.98	199.9	194.234	178.376	204.235	235.211	164.947	210.032	192.543	186.564	212.73	179.779
72	5.41_222.0244m/z		222.024	1	5.41005	-0.00684337	-0.243501		1.56378	67.7638	43.3334	52.9751	148.029	87.4725	52.995	115.881	38.9925	120.557	111.984	47.6647	185.055	146.339	221.64	180.983	68.7781	75.0224	132.925	81.327	69.1313	52.5473	81.8724	67.5041	96.5421	91.0742	139.365	64.6945	128.423	54.8261	73.037	166.307	29.3769	177.911	93.4406	54.7683	98.1656	41.9733	50.8527	68.2486	25.8752
737	14.70_740.1863m/z		740.186	3	14.7048	-0.00372806	-0.243257		1.09131	210.617	192.995	194.847	198.741	240.845	206.005	215.172	212.278	176.098	220.367	211.776	243.706	202.567	218.416	187.784	199.882	210.198	209.622	217.638	204.423	214.397	206.527	217.123	219.174	194.58	202.999	192.076	219.133	203.679	188.379	197.855	218.513	202.683	196.109	217.237	226.242	188.296	216.658	200.446	200.334
988	14.42_1104.6412m/z		1104.64	1	14.4241	-0.00900743	-0.242874		1.1171	824.409	737.994	780.82	679.297	745.418	756.986	858.65	871.059	780.585	660.502	738.908	791.99	693.288	681.006	697.434	809.257	972.32	806.521	814.088	818.148	906.451	689.843	883.196	797.736	720.065	715.578	860.5	719.116	688.698	810.375	762.808	548.983	702.045	639.497	724.985	870.546	800.993	769.452	877.118	629.242
113	1.09_254.9789m/z		254.979	1	1.09453	-0.00494259	-0.241273		1.02795	193.172	187.919	168.818	162.478	174.003	217.878	141.292	133.395	221.478	184.888	200.493	226.42	185.935	193.371	185.896	207.531	213.662	234.237	177.71	200.99	221.963	172.793	176.94	178.22	172.521	165.966	176.489	176.661	147.017	163.003	197.959	197.219	141.096	205.022	234.838	184.669	159.659	160.927	187.592	163.812
1241	14.42_1598.9608m/z		1598.96	1	14.4241	-0.00751982	-0.240715		1.14158	395.777	346.692	344.475	298.102	329.972	326.756	419.48	469.021	397.355	277.104	336.562	344.93	325.98	307.725	308.656	385.758	517.494	382.54	365.023	414.412	414.618	322.145	431.933	387.694	330.301	313.492	414.514	307.307	320.705	396.93	364.533	223.971	282.668	258.945	315.745	401.681	378.082	365.888	417.749	240.846
974	14.91_1087.6836m/z		1087.68	1	14.9144	-0.0449068	-0.239934		1.22842	16040.6	13057.9	14087.5	12306.9	13896.1	16990.8	16010.2	22205.5	15429.2	12366.6	13725.4	12875.1	15251	15525.3	12744.3	14003.3	17953.1	13677.8	15729.9	16689.4	16207	13006.9	18259.1	15025.5	14153.6	14346	19342.9	12847.8	13797.6	15504.6	14193.9	10837.6	13421.5	14532.8	13688.8	14166.6	14593.1	15763.7	15238	10417.3
1029	14.91_1155.6696m/z		1155.67	1	14.9144	-0.0137426	-0.239476		1.1834	1841.3	1555.94	1651.96	1506.41	1739.65	2065.54	1796.24	2364.71	1786.5	1533.58	1587.59	1573.66	1778.58	1799.1	1566.01	1606.91	1958.95	1721.63	1853.1	1893.99	1850.62	1560.6	2059.98	1819.19	1754.88	1769.1	2145.26	1507.25	1661.96	1756.78	1735.15	1331.04	1543.45	1779.4	1616.75	1726.33	1703.27	1811.94	1747.13	1280.26
1249	14.91_1609.0205m/z		1609.02	1	14.9144	-0.0257999	-0.239096		1.27213	3834.32	3014.1	3266.83	2738.73	3006.08	4247.47	3869.1	6023.35	3774.93	2666.41	2997.1	2774.68	3493.32	3728.77	2773.14	3144	4574.9	3070.52	3725.04	4145.12	3766.81	2923.14	4502.22	3443.01	3205.35	3419.92	4889.52	2772.17	3207.08	3687.5	3285.83	2016.15	2863.14	3239.48	3104.02	3288.98	3355.87	3689.74	3506.4	2225.08
735	14.91_739.2118n	739.212	738.204	1	14.9144	-0.0142552	-0.23794		1.10579	3884.47	3512.85	3487.81	3491.53	3989.88	4065.02	3678.52	4004.09	3468.1	3676.84	3615.86	3897.29	3906.58	3817.35	3613.87	3647.06	3993.01	4035.5	3906.27	3695.56	4085.47	3579.55	4177.3	4003.72	3708.74	3503.77	3820.42	3561.68	3651.72	3743.29	3441.84	3708.43	3597.37	4136.84	3764.26	3888.98	3594.73	3994.31	3796.87	3211.26
453	14.42_240.6583n	240.658	540.331	1	14.4241	-0.0835033	-0.23776		1.08643	103569	95329.3	99977.7	90774.9	94090.2	99072.9	105032	109992	98026	86095.1	97455.5	96252.3	95416.5	92262.8	93011.4	102293	111491	101606	101589	103741	112123	90286.1	108125	98015.1	92390.1	91906.2	113565	93894.1	93178.8	104352	94621.2	81955.3	95885.5	82627.8	94707	99307.6	102184	100647	107836	84863.6
94	0.83_243.0607m/z		243.061	1	0.834867	-0.00438466	-0.237428		1.03264	225.281	218.16	192.989	207.547	208.431	190.054	204.701	200.537	240.854	240.417	229.451	231.401	216.305	235.958	252.849	208.134	211.805	217.086	188.409	228.65	223.082	229.65	219.742	255.411	181.938	229.399	171.978	222.531	174.921	207.826	235.411	191.975	227.06	194.882	209.106	203.578	192.135	210.782	192.538	180.545
1245	14.42_1602.9048m/z		1602.9	1	14.4241	-0.0127549	-0.236992		1.12977	1213.96	1074.52	1138.62	950.516	908.637	909.978	1127.96	1109.7	1153.99	807.543	1070.48	1015.17	1051.32	1000.13	998.315	1137.8	1558.63	1059.37	1172.31	1260.13	1382.25	900.048	1313.42	1084.83	991.656	835.251	1133.55	958.224	1029.17	1216.36	1010.5	663.471	829.297	773.3	1050.95	1195.03	1117.47	1209.86	1281.94	758.55
942	14.42_1035.6531m/z		1035.65	1	14.4241	-0.0382412	-0.236338		1.15476	12693.7	10992.5	11656.5	9955.2	10382.3	10917.3	13294.5	13982	11673.7	9218.42	11370.2	11236.5	11061.1	10103.1	10373.2	12352.7	15052.1	11834.9	12261.9	13149.7	14123.6	9993.91	13507.6	11624.3	10543.8	10153.1	13848.9	10311.4	10477.4	13000.1	11012.4	7647.45	10164.1	8772.98	10845.3	12136.4	12383.7	12114	13582.7	8538.52
1326	0.70_1829.6522m/z		1829.65	1	0.6986	-0.00529228	-0.235526		1.04728	467.855	446.733	537.491	488.727	444.979	426.56	495.488	491.253	495.18	458.203	542.219	423.483	479.465	464.233	442.466	502.142	466.07	497.298	443.821	466.649	412.001	512.472	480.297	429.111	468.016	494.566	463.25	480.276	454.939	453.97	424.049	461.928	494.199	463.928	466.582	428.59	454.265	487.825	456.913	454.508
908	14.67_973.6153m/z		973.615	2	14.6733	-0.00510888	-0.233273		1.21987	252.02	206.596	187.883	187.885	212.027	201.755	218.156	286.904	204.327	181.556	178.793	250.927	200.969	229.984	220.18	198.03	288.203	215.864	252.596	277.702	250.691	219.439	260.249	202.929	211.703	151.737	234.8	194.725	198.7	229.172	175.806	235.31	205.952	227.358	234.388	205.752	236.436	213.03	230.486	225.576
140	6.12_271.9821m/z		271.982	1	6.11803	-0.00632291	-0.232681		1.33361	198.23	148.642	160.798	145.07	79.061	107.376	169.718	149.168	173.507	101.12	114.341	129.484	204.69	149.552	147.763	230.271	208.147	136.488	245.009	211.486	196.922	204.563	179.948	226.836	150.27	154	209.609	140.139	196.944	116.987	99.8587	60.7539	61.2839	144.034	179.12	107.114	150.276	130.1	154.764	107.245
98	5.21_245.0105m/z		245.01	1	5.2109	-0.00862632	-0.232162		0.721075	90.3568	125.309	51.5585	175.879	58.3117	83.4746	136.371	45.7691	76.8086	95.2975	65.3721	221.878	333.76	366.729	72.7326	271.514	258.648	250.162	116.897	110.004	139.478	67.7303	44.2154	37.955	171.674	67.2975	49.678	107.761	59.7063	228.112	165.408	48.5696	223.216	90.676	88.0577	45.1634	86.1372	102.523	26.1259	139.634
682	14.42_689.2656n	689.266	688.258	1	14.4241	-0.0171933	-0.231017		1.0892	5399.83	4957.62	5333.58	4832.13	5031.33	5295.23	5413.55	5527.45	4817.37	4641.65	5064.97	5074.9	4802.63	4735.93	4788.9	5426.97	5523.08	5301.15	5459.95	5323.94	5770.1	4853.13	5652.16	5147.3	4874.72	4869.78	5852.23	4965.94	4684.42	5351.42	4741.34	4496.49	5153.33	4517.31	5076.08	5112.18	5317.55	5288.26	5542.74	4588.51
239	0.82_351.0560m/z		351.056	1	0.824383	-0.0140634	-0.230343		0.995441	592.318	595.031	720.94	982.311	804.272	994.619	601.567	510.63	981.039	737.78	988.438	741.348	877.031	791.188	598.887	804.636	708.299	635.841	938.212	677	456.259	650.524	585.488	477.878	652.474	881.062	486.5	469.374	627.214	429.018	502.686	307.805	364.898	826.42	1246.29	848.653	1060.86	607.81	1334.81	405.706
1344	0.70_1941.9550m/z		1941.95	3	0.6986	-0.0068428	-0.230123		1.09974	673.619	612.527	756.208	658.587	582.997	605.719	732.418	680.929	603.635	674.631	663.224	571.711	679.683	666.086	557.132	683.237	607.687	626.62	533.59	673.098	642.818	689.482	689.077	586.51	686.063	670.468	684.143	639.429	581.177	635.938	589.736	553.926	735.875	548.6	645.113	576.438	634.997	587.375	635.194	592.551
675	14.42_685.2513m/z		685.251	1	14.4241	-0.00466308	-0.229777		1.1415	292.796	256.5	282.137	242.148	256.437	271.907	299.425	320.027	264.06	237.724	269.422	283.678	260.849	262.423	253.921	304.581	296.706	278.029	271.977	304.234	319.115	252.464	295.37	246.883	256.935	250.816	341.892	252.092	256.693	283.752	244.211	247.162	298.79	230.209	263.967	262.239	289.568	269.23	302.444	239.818
102	1.97_248.0517m/z		248.052	1	1.97022	-0.0103843	-0.229509		1.06726	266.672	249.866	586.697	616.777	424.726	331.152	327.586	254.553	450.419	342.957	364.583	590.585	514.589	615.276	319.354	345.642	471.254	509.196	257.171	269.393	300.445	244.034	252.816	395.917	335.566	325.06	310.078	301.238	333.759	247.229	432.615	602.239	329.189	664.221	360.23	342.852	290.901	311.539	252.748	384.74
905	0.72_965.8071m/z		965.807	2	0.719567	-0.00646878	-0.229339		0.928382	579.433	624.132	726.824	693.34	565.288	608.716	632.235	607.55	666.812	556.263	724.265	580.65	669.576	615.441	668.615	649.425	666.975	589.324	642.672	619.266	583.877	589.596	524.993	586.796	673.741	558.121	601.604	560.2	577.528	633.238	593.825	635.742	613.438	603.1	554.745	596.064	701.159	582.281	612.876	574.152
1064	0.72_1204.7667m/z		1204.77	2	0.719567	-0.00546949	-0.228121		0.929875	473.607	509.324	547.611	601.925	543.063	505.48	515.416	478.68	485.553	533.324	565.926	534.864	518.637	511.289	534.088	516.101	566.272	517.492	498.491	505.782	471.205	487.254	430.188	485.722	505.851	451.642	451.76	483.766	523.572	538.208	508.48	486.365	495.77	574.813	458.02	526.005	516.061	491.499	502.643	475.298
862	0.72_871.8396m/z		871.84	2	0.719567	-0.00422783	-0.227959		0.906495	263.48	290.658	302.757	328.399	275.438	273.726	279.741	287.921	283.721	276.416	330.977	248.1	278.132	282.821	310.705	324.571	279.218	287.303	271.011	281.789	268.693	271.871	231.565	249.193	304.101	255.165	270.752	280.24	276.273	291.775	252.816	262.56	263.187	271.636	262.465	281.869	287.965	249.187	265.078	288.537
907	0.70_970.8157m/z		970.816	2	0.6986	-0.0177689	-0.227299		0.967802	6263.9	6472.29	7034.09	7288.56	6568.01	6878.53	6511.93	5899.69	6539.92	7208.45	7018.17	6493.91	6211.77	6393.28	6560.16	6455.07	6008.73	6390.22	6152.12	6059.4	6006.33	6738.41	6251.44	6479.97	7164.07	6978.75	5744.82	6387.28	6553.4	5973.59	6232.12	6448.54	6274.01	6556.64	6139.08	6294.74	5932.17	5934.9	6144.34	6357.64
1216	14.42_1530.9749m/z		1530.97	1	14.4241	-0.020418	-0.226876		1.20366	2900.64	2409.86	2523.04	2014.14	2125.7	2307.62	3043.58	3389.06	2758.14	1844.04	2444.57	2421.71	2521.57	2276.93	2138.05	2767.52	3758.27	2577.86	2648.6	3069.27	3312.74	2104.18	3116.38	2514.47	2234.85	2122.58	3211.69	2105.3	2332.52	3056.7	2490.07	1404.93	2032.38	1722.97	2370.48	2770.64	2810.75	2651.82	3115.91	1631.67
861	0.70_868.8346m/z		868.835	2	0.6986	-0.0178668	-0.226534		0.965246	5170.22	5356.38	5792.21	6112.84	5780.63	5932.45	5553.74	4855	5409.78	6233.35	5880.16	5667.32	5118.9	5309.76	5316.86	5318.03	4954.01	5575.4	5063.84	4968.08	4979.5	5653.74	5079.56	5542.39	6021.24	6048.41	4677.63	5317.71	5292.4	4883.52	5409.72	5218.34	5152.26	5559.26	5134.89	5405.35	4828.42	4946.11	5053.54	5279.96
503	14.91_546.3744n	546.374	567.349	1	14.9144	-0.0447787	-0.225734		1.15511	31823.9	27550.4	29615.1	27894.6	29422.4	32274	31261.5	38047.2	30209.8	27318.3	29076.5	28269.2	31400.3	30920.4	28021.2	29676.4	32914.7	28715.8	31393.9	31624.3	33283.3	27768.5	34619.3	29846.2	29254.9	28849.8	35660.6	28339.7	28639.6	31052.4	28140.9	27748.8	30205.2	30613.9	29449.7	29137.6	30337.1	32042	31682	24947.3
77	14.02_229.1788m/z		229.179	1	14.0177	-0.00374495	-0.225447		1.30504	150.571	115.377	149.05	157.012	145.434	124.657	116.425	104.618	110.461	119.646	97.2724	120.069	102.609	104.376	108	122.498	108.85	102.27	115.425	137.214	136.898	170.649	157.525	128.226	126.386	113.137	107.147	137.388	95.4649	112.962	105.314	121.186	127.673	121.891	113.893	111.257	128.705	104.83	111.217	120.125
1117	14.42_1287.8065m/z		1287.81	1	14.4241	-0.00880227	-0.225424		1.18622	727.138	612.986	652.398	555.555	531.321	501.062	701.283	708.206	613.773	450.972	664.648	647.506	634.43	578.523	577.17	745.55	804.524	610.965	729.421	746.123	798.225	600.718	763.485	588.914	589.952	454.502	742.445	609.081	584.099	720.158	511.635	445.934	622.555	481.862	636.198	587.354	711.172	713.826	717.204	549.392
187	12.47_315.1945m/z		315.194	1	12.4655	-0.0142687	-0.224809		2.16589	706.626	326.253	347.831	768.576	612.834	673.606	603.962	726.58	608.617	837.974	561.568	1249.55	922.937	839.906	664.213	432.141	425.808	500.544	620.282	987.269	963.99	166.545	708.7	383.413	374.05	689.654	629.971	825.521	574.225	448.169	1036.08	794.681	873.025	908.159	251.288	542.954	281.937	536.024	497.337	410.043
450	13.55_539.3138m/z		539.314	1	13.5485	-0.011976	-0.224389		1.08275	1320.88	1219.93	1242.81	1185.03	1144.6	1425.8	1227.23	1702.33	1365.67	1236.35	1273.89	1074.62	1244.45	1202.28	1033.18	1160.8	1308.03	1093.17	1307.83	1282.01	1415.19	1148.93	1437.38	1062.51	1087.77	1157.59	1585.64	881.263	1352.19	1102.55	829.033	918.402	1010.57	1189.52	1396.37	1203.81	1351.75	1357.35	1416.1	1149.32
44	5.67_192.0647m/z		192.065	1	5.6697	-0.00803909	-0.223509		1.11449	55.3147	49.6323	93.2925	210.524	296.868	246.672	264.421	144.575	334.903	236.656	175.104	266.825	214.161	206.163	130.101	68.6386	149.946	154.275	147.142	39.6401	41.703	69.0855	70.8301	136.079	166.067	249.567	268.839	187.732	157.673	125.139	187.529	26.883	196.467	153.512	202.581	174.891	88.8134	85.1778	126.222	57.697
8	4.49_129.0538m/z		129.054	1	4.49245	-0.00719901	-0.22313		0.976695	158.22	161.995	163.149	148.255	172.098	119.554	106.489	120.749	255.395	213.986	178.819	372.41	242.546	312.104	160.226	301.181	223.65	358.276	144.883	128.879	183.5	150.556	169.945	195.758	134.167	165.181	220.551	177.31	209.619	117.546	174.605	128.093	109.387	130.993	242.151	217.958	214.752	176.568	120.647	178.636
707	14.42_731.2030n	731.203	712.185	1	14.4241	-0.00907563	-0.222882		1.07669	1818.72	1689.18	1829.65	1747.92	1856.42	1967.05	1646.58	1664.73	1605.06	1699.64	1784.78	1880.09	1531.25	1597.86	1774.92	1754.35	1875.47	1892.48	1825.89	1773.27	1921.02	1687.43	1893.15	1887.46	1701.12	1689.44	1777.33	1768.88	1572.52	1761.5	1738.47	1673.38	1699.18	1702.19	1791.13	1884.53	1714.09	1833.7	1827.15	1707.22
482	14.42_557.3176m/z		557.318	1	14.4241	-0.00720263	-0.222868		1.07834	1042.12	966.407	1009.79	947.1	963.887	974.675	1057.37	1072.84	999.705	883.988	962.473	955.549	967.349	951.186	961.024	1026.32	1123.34	1010.09	1017.53	1035.61	1118.86	940.76	1073.24	969.094	963.009	903.47	1117.12	990.464	967.262	1061.05	926.56	873.572	986.771	839.414	964.238	998.387	1050.97	1006.8	1066.07	912.404
1157	0.70_1370.4129m/z		1370.41	1	0.6986	-0.00521626	-0.22202		1.0173	494.823	486.406	529.038	530.611	461.443	477.513	475.755	449.575	457.879	540.17	496.093	471.575	466.72	503.098	469.343	486.28	418.74	472.338	448.677	479.28	462.655	557.563	479.793	474.21	532.885	505.526	448.306	481.441	480.5	414.288	467.808	411.655	489.203	468.721	452.567	421.265	445.214	469.5	472.526	496.796
751	14.42_711.2812n	711.281	756.243	1	14.4241	-0.00909883	-0.22177		1.03279	1843.16	1784.65	1831.15	1792.43	1933.48	1950.49	1790.27	1684.22	1686.19	1828.32	1785.34	1954.43	1580.24	1657.36	1796.81	1831.17	1891.27	2005.22	1912.51	1804.65	1954.85	1642.06	1971.1	1913.25	1756.68	1799.03	1881.81	1859.81	1678.83	1783.5	1704.48	1650.01	1727.61	1683.87	1806.75	1876.59	1779.99	1891.62	1829.24	1713.59
343	14.97_464.3128m/z		464.313	1	14.9668	-0.0043075	-0.221423		1.06595	181.369	170.147	163.113	169.833	168.681	119.45	195.82	188.317	148.228	110.409	157.545	184.756	218.321	173.472	166.322	171.882	208.3	168.054	206.756	178.747	179.837	165.857	201.033	190.176	171.726	110.1	145.589	181.164	177.892	174.668	147.77	182.614	166.716	145.174	160.695	143.856	159.19	161.678	175.993	161.103
1294	0.71_1721.0029m/z		1721	3	0.709083	-0.00739394	-0.219682		1.03796	1062.38	1023.53	1207	1051.15	993.277	1070.75	1122.33	978.527	1070.27	1118.53	1087.07	1045.84	1010.28	993.623	1004.73	1031.2	1026.03	915.138	993.599	986.01	1052.86	1138.76	1071.9	931.276	1107.23	1054.86	1042.04	993.832	1042.55	968.548	900.233	1143.77	1046.41	967.364	1018.33	930.557	1005.72	1038.94	1074.19	1080.65
35	4.24_181.0487m/z		181.049	1	4.24088	-0.00516832	-0.21846		0.97664	141.328	144.708	216.671	204.448	202.424	187.019	170.681	138.842	197.822	152.258	145.601	233.009	242.908	195.014	184.405	173.532	189.645	213.203	140.825	136.838	148.058	143.637	136.777	199.285	221.851	167.73	209.98	135.892	143.28	127.956	173.615	208.859	111.594	171.627	236.194	147.13	173.823	147.54	141.809	165.322
876	0.70_902.8290m/z		902.829	2	0.6986	-0.0175361	-0.217869		0.978143	5350.52	5470.08	5983.78	6170.19	5956.49	6202.31	5674.83	4996.71	5575.19	6452.87	6087.8	5860.37	5286.44	5481.48	5503.91	5479.7	5109.2	5607.81	5200.75	5138.15	5103.15	5891.47	5269.33	5722.6	6187.61	6280.42	4853.78	5520.35	5534.69	5027.07	5546.21	5357.26	5315.73	5830.63	5266.49	5557.73	4930.31	5128.13	5202.8	5453.6
788	0.72_790.8236m/z		790.824	2	0.719567	-0.00604946	-0.216378		0.832674	154.241	185.236	200.581	249.726	302.407	290.534	287.74	236.491	224.467	263.704	223.66	303.989	174.545	182.372	217.282	199.869	211.646	255.459	198.903	206.676	164.335	136.222	109.731	270.003	181.765	241.398	208.516	144.514	177.791	214.066	268.535	216.52	205.482	261.614	131.45	231.397	196.462	136.982	188.932	132.347
1178	0.70_1415.4041m/z		1415.4	3	0.6986	-0.0099634	-0.21599		0.987974	2424.27	2453.78	2687.48	2745.37	2435.06	2476.81	2582.34	2364.03	2495	2712.32	2703.63	2426.55	2363.16	2445.71	2413.83	2548.75	2278.55	2334.32	2296.75	2318.89	2392.45	2624.8	2360.96	2401.07	2700.54	2598.57	2383.45	2468.9	2475.31	2289.59	2286.81	2348.33	2477.25	2419.28	2386.56	2418.34	2338.77	2246.23	2403.49	2509.43
454	14.66_495.3346n	495.335	540.333	1	14.6628	-0.123761	-0.215984		1.07855	387107	358914	352949	346471	368662	336984	374567	398234	366859	344262	371989	372895	399950	382180	365813	373338	393012	385743	377439	381987	409289	353254	403896	378547	365553	347439	390121	369130	375925	374600	363285	336051	371469	324612	369108	373798	376344	386284	389440	316466
542	14.85_590.3425m/z		590.343	1	14.8515	-0.00730601	-0.21463		1.11242	326.37	293.387	336.996	346.032	331.166	508.627	318.457	485.486	312.211	229.853	375.465	235.513	295.071	255.807	237.973	341.155	360.624	268.139	361.988	302.851	381.057	262.24	359.332	261.065	364.224	252.516	462.5	216.001	273.1	280.004	265.155	379.323	205.362	274.067	388.737	226.095	311.795	370.629	317.807	344.153
1285	0.71_1665.7122n	1665.71	1700.68	1	0.709083	-0.00488347	-0.214352		1.00995	512.303	507.255	575.685	593.141	541.917	556.123	566.639	483.922	502.02	551.59	552.291	470.358	516.323	533.38	537.606	521.809	488.563	496.678	533.681	496.337	520.233	538.075	494.57	542.677	552.038	603.137	497.522	534.901	494.233	505.922	521.618	498.744	535.559	522.179	499.114	475.676	491.277	490.565	511.99	508.774
186	13.80_315.1931m/z		315.193	1	13.7976	-0.00660104	-0.212755		1.56475	96.2573	61.516	60.8591	106.481	79.2308	42.9629	117.67	92.9676	80.9872	119.522	87.9759	184.806	242.445	331.228	170.172	108.332	70.64	50.3343	99.5104	105.059	87.2252	75.3233	117.421	39.3702	20.8507	111.399	77.4382	79.3356	87.8758	57.4535	149.367	149.835	220.893	119.651	44.4158	104.772	76.2394	143.401	90.7666	80.6339
664	13.76_678.2263m/z		678.226	1	13.7581	-0.00789445	-0.212102		1.04085	666.276	640.126	656.828	628.85	632.271	826.27	648.315	849.274	784.325	723.972	639.018	601.937	655.297	706.512	635.756	639.728	691.545	615.724	672.323	609.737	711.569	619.214	724.583	658.117	592.188	671.423	755.244	486.749	736.048	593.371	490.803	496.35	522.817	700.358	724.149	737.599	737.056	750.326	732.974	502.478
783	14.91_787.2104n	787.21	786.203	1	14.9144	-0.00948192	-0.211014		1.08153	2821.48	2608.78	2633.56	2693.49	2967.18	2881.92	2557.47	2877.29	2660.87	2668.39	2722.04	2694.43	2799.14	2779.71	2656.11	2697.62	2848.56	2795.16	2902.56	2716.24	2964.99	2607.62	2997.09	2898.18	2766.11	2749.06	2801.13	2633.06	2618.38	2684.71	2690.46	2782.75	2673.02	2938.44	2680.95	2810.67	2610.81	2919.74	2757.38	2441.86
808	0.72_811.8310m/z		811.831	2	0.719567	-0.0073742	-0.207865		0.995762	325.313	326.697	422.626	437.129	229.432	226.549	229.528	360.416	383.546	224.885	420.484	228.33	334.047	356.49	419.698	380.634	391.642	216.817	371.367	365.204	335.893	318.903	281.251	219.561	359.694	225.663	331.331	339.504	351.281	360.237	213.616	365.006	365.081	227.672	314.686	204.581	353.826	143.666	326.839	180.414
937	0.68_1028.9217m/z		1028.92	1	0.67765	-0.00645012	-0.206481		1.00794	407.556	404.343	449.171	528.571	308.832	307.84	346.088	325.557	462.375	366.619	420.095	404.781	480.858	557.986	473.455	420.98	446.029	393.97	402.318	400.87	425.183	405.085	399.084	264.564	385.246	338.268	341.346	405.091	457.35	395.068	393.399	382.072	467.589	430.382	475.6	347.7	417.72	327.991	369.998	346.723
568	13.55_606.3001m/z		606.3	1	13.5485	-0.00614252	-0.206308		1.09532	341.292	311.591	363.044	328.181	320.695	425.119	359.483	477.149	399.112	351.113	339.063	288.61	348.081	354.848	291.14	317.187	361.505	310.031	358.509	325.937	372.844	309.545	356.842	313.726	318.212	345.175	441.422	263.483	369.821	306.786	238.095	219.285	252.633	332.083	378.765	331.721	407.484	411.863	407.786	248.161
398	14.91_506.3254m/z		506.325	1	14.9144	-0.0389235	-0.204065		1.16311	26230.4	22551.9	23020.4	22430.6	24056.6	25657.7	26144.8	31916.3	23672.2	21607.3	23824.4	23550.8	25528	25349.8	23051.3	24493.4	27375.8	23666.9	25933.5	26195.2	26977.9	22968.1	28780.2	24404.4	24119.8	22344.2	29749.3	23300.3	23647.8	25264.1	21512.4	22534.5	24629.5	25321.9	24510.6	23912.1	25196.3	26050.4	25890.4	19511.5
677	13.76_687.2854n	687.285	686.24	1	13.7581	-0.0115223	-0.203811		1.07417	1158.43	1078.45	1158.82	1144.35	1168.21	1482.02	1189.25	1637.08	1314.68	1177.99	1128.99	1041.26	1079.33	1135.95	1058.91	1070.52	1244.77	1040.13	1116.77	1057.87	1273.16	1099.25	1203.46	1064.24	1116.35	1176.22	1566.63	736.609	1301.8	939.764	735.411	788.043	808.707	1040.5	1386.61	1220.84	1352.53	1330.51	1317.02	939.527
469	14.38_552.2005m/z		552.2	1	14.3822	-0.00583587	-0.202469		1.06528	434.369	407.75	371.48	382.909	312.702	355.024	367.261	439.929	395.324	358.937	348.875	363.532	331.514	293.668	358.68	381.183	487.35	383.634	384.696	415.432	440.407	399.207	482.432	347.368	362.281	246.04	382.245	334.668	345.516	440.68	301.197	330.221	314.742	331.321	387.613	359.982	417.794	334.015	436.523	407.537
743	16.59_699.4183n	699.418	744.415	1	16.5924	-0.0196513	-0.201115		1.38373	579.743	418.972	1202.67	1632.51	1419.68	888.858	11.5994	30.7032	1647.23	1200.27	953	1248.36	1614.59	894.638	1312.54	16.9948	472.798	1318.91	1337.16	16.933	11.3097	1124.68	1166.05	1767.69	1284.12	955.254	16.0708	795.727	1261.84	19.9158	1458.71	1466.73	19.5366	791.43	1374.87	397.344	23.2987	728.281	17.9154	669.87
499	14.91_566.5858m/z		566.586	1	14.9144	-0.0144944	-0.201009		1.33979	1881.1	1404.03	1623.5	1308.88	1412.69	1666.35	1952.87	2666.29	1626.45	1222.32	1524.15	1303.81	1831.45	1712.38	1335.56	1695.63	2011.04	1447.03	1837.51	1959.46	1941.82	1559.06	2064.08	1542.16	1483.04	1408.18	2413.71	1387.26	1499.2	1853.67	1335.06	1115.05	1716.16	1500.28	1596.72	1466.71	1746.06	1824.88	1874	1032.59
600	14.88_626.2266m/z		626.227	1	14.8829	-0.00433972	-0.200359		1.1305	288.742	255.411	237.281	233.93	258.79	263.635	229.396	331.812	251.861	217.854	209.712	281.301	279.04	261.323	232.33	250.624	310.333	263.254	298.382	301.639	290.868	263.29	299.173	232.548	220.826	205.009	268.138	243.564	238.517	260.717	226.275	289.579	231.874	269.128	258.98	259.256	265.206	260.435	290.817	288.982
183	2.60_312.0925m/z		312.092	1	2.60483	-0.010105	-0.200327		1.28925	482.078	373.922	321.581	174.681	164.664	186.181	219.284	126.28	258.134	93.8032	239.92	120.728	149.634	123.34	403.007	222.705	89.2443	188.337	226.489	587.378	587.855	380.286	372.795	54.7826	0	33.3422	27.8477	180.795	147.423	114.989	130.651	75.2814	217.454	88.0898	81.9831	156.173	215.66	375.645	443.077	688.154
896	0.70_936.8213m/z		936.821	2	0.6986	-0.0161317	-0.19909		0.975066	5808.03	5956.55	6407.15	6640.93	6368.22	6562.14	6109.5	5339.32	6005.1	6877.2	6460.01	6265.43	5714.78	5991.9	5953.72	5907.15	5571.41	6191.76	5540.58	5596.61	5550.28	6332.06	5753.18	6240.92	6610.1	6750.89	5277.56	5939.29	5916.19	5416.98	5987.67	5921.56	5781.91	6326.91	5648.75	6075.85	5311.18	5547.22	5716.1	5963.52
651	0.72_662.8310m/z		662.831	2	0.719567	-0.00529136	-0.197444		0.800146	205.982	257.431	287.315	307.944	320.969	361.261	319.686	288.854	275.634	265.067	277.989	313.604	261.541	226.317	288.996	274.713	304.085	304.915	262.568	280.377	210.705	176.436	156.412	298.751	241.553	276.563	251.561	199.173	253.877	271.034	312.487	267.519	249.5	265.643	216.542	295.457	316.192	183.921	271.168	185.768
1330	0.70_1851.3188m/z		1851.32	3	0.6986	-0.00647146	-0.197422		1.04489	966.378	924.864	1039.8	939.744	880.472	891.179	1035.13	937.252	914.178	1036.32	1094.34	928.954	923.911	877.578	892.64	947.069	878.17	939.955	881.277	904.867	919.931	1097.19	943.528	848.714	1066.87	996.491	975.903	893.862	919.735	826.9	862.153	869.539	995.239	888.459	863.055	876.813	941.419	897.859	901.933	897.002
346	0.81_469.0417m/z		469.042	1	0.8139	-0.0068118	-0.194116		1.04698	387.874	370.471	455.749	446.153	388.253	394.697	411.402	359.788	386.667	396.996	450.55	475.564	429.175	459.04	458.008	471.989	559.495	617.134	422.839	330.782	395.268	452.161	373.285	471.275	453.71	428.588	460.373	320.629	369.281	460.764	355.612	244.928	390.176	610.362	491.624	422.184	383.144	367.524	371.895	242.776
406	1.15_515.0846n	515.085	514.077	1	1.14693	-0.0102898	-0.194087		0.751879	391.798	521.092	663.652	635.266	686.635	853.027	560.557	442.535	816.38	795.368	562.484	910.994	674.229	948.361	700.467	604.288	679.642	1018.29	411.067	442.636	367.538	418.145	338.873	653.033	514.305	702.403	604.584	724.83	537.988	636.477	532.82	641.809	422.138	952.3	464.222	459.887	427.024	524.441	565.167	539.8
712	14.91_715.2789n	715.279	714.272	1	14.9144	-0.0186545	-0.193715		1.13859	8541.61	7501.9	7839.06	7443.59	8389.94	8601.15	8360.86	9824.63	7843.18	7590.14	7893.32	7837.22	8592.76	8194.2	7417.68	8127.73	8634.08	8159.54	8559.96	8478.63	8929.61	7711.14	9047.07	8376.83	7755.96	7860.07	9418.5	7647.17	7691.27	8444.96	7646.32	7630.24	8323.65	8317.48	7906.54	8217.92	8239.87	8610.3	8542.87	6836.29
662	0.73_653.5449n	653.545	674.511	1	0.73005	-0.00560808	-0.193409		0.96528	237.014	245.539	311.226	284.42	158.652	152.747	228.168	240.763	237.918	132.64	329.858	163.419	252.688	220.249	287.401	302.338	291.263	210.543	279.1	240.098	228.179	249.142	230.637	192.687	277.714	116.167	239.001	212.392	202.358	264.074	165.301	251.248	246.517	125.071	230.302	202.427	280.296	262.892	212.197	195.806
312	0.80_436.0297m/z		436.03	1	0.803417	-0.00604609	-0.193262		2.15114	63.3841	29.4653	147.067	123.239	153.716	131.035	169.007	216.792	103.436	126.395	155.495	95.3746	78.6729	107.432	65.286	124.387	97.8543	106.445	151.635	41.5491	63.4867	87.6095	60.8909	190.209	148.178	228.12	135.831	31.2688	49.8262	45.617	26.1368	77.9969	25.0726	205.483	225.029	53.9433	69.8528	33.3347	58.8786	15.4443
137	0.94_270.8275m/z		270.828	1	0.9373	-0.00560774	-0.19238		0.902351	392.928	435.448	486.898	437.798	535.766	568.004	520.89	496.063	478.079	434.572	447.202	489.515	474.82	434.44	416.059	477.595	480.661	394.719	498.944	464.802	388.562	369.194	349.152	436.727	477.563	489.012	426.283	386.067	423.505	375.587	393.797	444.488	407.312	405.497	522.545	494.919	524.156	415.286	506.867	487.538
311	14.66_436.2572n	436.257	435.25	1	14.6628	-0.00546244	-0.192157		1.56697	264.593	168.857	221.746	179.342	175.232	141.891	272.731	276.474	201.21	145.295	203.428	159.047	268.763	246.153	209.751	277.403	263.147	192.344	256.925	252.507	259.001	254.535	292.331	201.298	140.835	178.244	303.96	233.651	222.263	268.287	136.358	183.098	228.667	175.493	230.48	167.123	257.468	211.289	273.707	137.5
19	0.82_166.0165m/z		166.017	1	0.824383	-0.00780061	-0.191198		1.19743	231.123	193.016	577.082	283.423	178.146	189.706	175.89	156.418	346.878	240.784	272.071	239.817	305.334	266.783	276.329	252.861	236.432	215.618	256.561	289.234	221.849	251.293	162.115	630.256	219.254	267.263	225.438	144.097	154.263	156.359	145.09	137.258	176.442	200.381	405.438	195.195	285.882	271.278	276.926	124.93
1217	14.66_1530.9770m/z		1530.98	1	14.6628	-0.0628647	-0.190934		1.12464	58771.4	52258.1	48172.7	43775	50626.2	47580.9	58806.8	67822.6	52580	43360.9	54229.2	54219.7	60380.5	56688.7	51065.6	56289.9	65048.3	57108.2	55746.7	59812.2	62074.9	50589.4	62609.2	55032	52373.6	47302.6	63520.8	50921.2	55982.5	57629.4	51056.3	40069	50419.5	40957.5	53399.4	55349.8	57479.9	56819.1	59661.8	38296.4
560	14.62_567.2779n	567.278	602.203	1	14.6209	-0.00459874	-0.19086		1.14892	314.754	273.956	295.544	235.365	246.385	349.74	249.458	318.412	256.565	233.184	254.082	224.08	277.134	221.389	219.114	276.205	328.654	258.669	277.306	299.457	319.269	311.05	329.241	245.779	237.221	204.581	282.032	241.247	244.894	311.074	229.215	241.347	234.384	249.526	288.517	242.011	297.068	280.448	304.795	298.755
455	14.42_540.5644m/z		540.564	1	14.4241	-0.0129673	-0.19042		1.17639	1826.71	1552.8	1724.34	1314.43	1368.04	1486.67	1960.46	2154.5	1562.36	1136.75	1609.36	1466.61	1590.42	1465.13	1350.28	1844.59	2082.42	1619.23	1755.68	1887.76	2027.07	1469	1923	1527.69	1384.28	1349.98	2232.95	1392.2	1477.57	1884.45	1392.01	1025.33	1592.74	1126.97	1545.69	1553.84	1856.1	1657.68	1980.24	1195.9
791	14.42_792.4798m/z		792.48	1	14.4241	-0.0139525	-0.189296		1.14838	3549.82	3091.16	3435.82	3119.67	2693.99	2838.44	3494.83	3271.16	2980.37	2709.31	3415.93	3313.44	3159.71	2968.93	2988	3572.63	3668.41	2865.91	3531.27	3563.67	3820.1	3206.63	3608.87	2926.73	3018.27	2547.21	3648.01	3217.16	2869.22	3579.61	2573.84	2855.06	3437.33	2758.02	3288.39	2895.97	3582.31	3409.22	3584.99	3122.34
777	0.68_781.8545m/z		781.854	2	0.67765	-0.0042819	-0.189073		0.876544	154.979	176.806	197.343	253.567	245.527	283.352	246.775	191.542	198.153	222.399	217.022	222.567	185.598	182.826	202.48	181.014	182.513	203.654	182.851	174.701	154.731	152.498	137.984	226.724	192.74	259.502	174.969	171.839	198.344	173.279	209.713	218.401	177.67	227.61	172.773	179.878	171.003	164.632	160.87	176.956
68	1.20_218.9807m/z		218.981	1	1.19933	-0.00283541	-0.18862		1.00814	139.51	138.383	124.778	132.517	160.658	147.217	136.352	117.105	151.965	170.483	154.675	180.006	145.154	151.176	143.168	144.479	148.887	173.961	141.609	139.261	146.941	137.432	134.406	145.272	132.953	146.547	126.236	150.286	134.98	139.748	147.294	164.001	132.525	146.174	138.576	163.493	123.357	142.743	128.795	147.918
518	15.56_580.2317m/z		580.232	1	15.5595	-0.00409919	-0.188619		1.43368	175.317	122.285	153.462	148.604	111.709	85.8477	163.93	179.242	161.025	111.446	111.355	141.074	167.679	139.654	136.062	166.106	208.533	125.439	127.062	164.819	177.662	167.955	190.832	90.9136	166.843	74.3479	128.671	155.961	133.185	167.825	144.144	152.224	189.014	129.901	136.562	142.862	147.501	142.369	164.791	118.553
926	0.70_1004.8083m/z		1004.81	2	0.6986	-0.015549	-0.187493		0.976062	6365.96	6522.09	7101.03	7245.4	6869.49	7078.05	6621.74	5897.13	6607.62	7458.56	6996.72	6796.98	6239.78	6508	6511.17	6444.97	6037.4	6734	6136.93	6084.99	6170.28	6892.83	6315.73	6872.91	7291.64	7301.1	5741.34	6549.55	6471.61	5871.35	6544.29	6582.63	6281.91	6802.77	6128.26	6569.81	5867.11	6173.82	6237.15	6494.3
834	0.72_837.8273m/z		837.827	2	0.719567	-0.00376396	-0.187322		0.849227	149.861	176.468	196.264	203.683	145.574	148.585	192.797	174.626	180.412	116.127	203.136	138.789	180.944	184.142	198.761	171.892	191.611	127.649	157.757	171.631	145.645	144.356	137.813	116.215	172.643	128.067	163.815	155.087	170.876	174.769	128.637	164.9	168.982	139.904	164.117	135.895	188.285	134.928	187.598	145.565
1349	0.70_1987.2857m/z		1987.29	3	0.6986	-0.00573047	-0.185309		1.05241	620.791	589.875	637.184	593.654	582.663	648.036	702.756	628.989	638.885	605.697	644.399	602.265	610.376	598.284	472.135	742.954	574.266	596.333	573.131	607.892	561.869	694.672	618.732	453.026	640.729	613.069	648.837	629.836	578.124	658.886	531.811	558.362	690.231	534.193	573.92	506.689	616.665	605.474	603.037	618.327
470	14.62_571.2190n	571.219	552.201	1	14.6209	-0.0142441	-0.185046		1.15388	3342.01	2896.31	2818.88	2488.91	2214.51	2992.4	2550.82	2952.84	2670.84	2250.8	2688.54	2447.48	2935.03	2500.94	2417.51	2801.72	3520.81	2612.2	2919.03	3167.33	3446.39	3160.22	3594.1	2617.31	2605.28	1943.07	2552.01	2733.46	2512	3243.54	2240	2434.14	2515.97	2456.44	3032.39	2515.03	2996.96	2742.16	3246.34	2913.81
773	14.92_779.1966n	779.197	778.189	1	14.9249	-0.0067765	-0.18394		1.09974	1649.95	1500.31	1498.4	1517.28	1573.39	1645.3	1556.18	1760.81	1486.7	1511.19	1541.36	1552.82	1659.66	1612.57	1564.19	1619.02	1633.33	1583.62	1686.48	1615.69	1706.85	1542.24	1735.04	1634.39	1577.57	1484.08	1754.44	1519.6	1492.48	1538.49	1435.09	1622.9	1573.62	1659.48	1618.8	1564.39	1594.92	1687.47	1683.88	1386.61
301	0.68_417.0454m/z		417.045	1	0.67765	-0.00361691	-0.183691		0.933522	157.756	168.99	169.796	189.528	126.25	132.047	151.258	123.254	191.684	151.036	154.896	173.098	192.329	233.75	212.55	174.77	177.385	184.584	152.818	160.295	168.603	155.807	146.318	111.56	154.413	134.143	133.555	164.425	171.745	152.36	168.978	155.676	189.403	178.571	183.266	160.851	160.371	147.452	146.597	155.006
1208	0.70_1506.3896m/z		1506.39	1	0.6986	-0.00420002	-0.182142		1.03864	466.486	449.131	481.438	522.695	443.009	460.384	484.434	440.14	425.959	530.181	478.793	470.288	420.864	401.765	451.217	482.757	409.062	446.568	439.849	452.52	440.485	532.95	439.988	473.627	491.445	508.757	437.282	455.179	433.429	442.928	416.408	412.447	488.864	407.753	417.472	430.601	441.928	438.587	431.909	463.173
567	13.76_606.2983m/z		606.298	1	13.7581	-0.011583	-0.181613		1.03823	2013.34	1939.2	2030.58	1915.6	1988.52	2494.78	1973.29	2587.28	2306.54	2094.58	2012.34	1845.63	1934.22	1968.06	1875.37	1860.07	2117.26	1880.81	1998.05	1883.68	2139.44	1852.8	2177.45	1944.05	1907.55	2106.24	2397.68	1506.73	2253.13	1738.45	1542.95	1487.17	1505.74	2074.35	2238.25	2134.14	2191.05	2246.63	2245.46	1664.19
155	14.91_281.2471m/z		281.247	1	14.9144	-0.00773483	-0.181053		1.17504	1159.35	986.65	963.69	963.692	1044.58	1069.29	1162.95	1409.07	995.816	913.977	1025.86	1029.12	1104.49	1138.07	1006.74	1077.75	1223.12	1026.04	1160.61	1151.09	1183.1	1035.78	1267.43	1058.11	1039.89	882.29	1315.85	1013.85	1050.19	1122.76	870.709	1008.12	1074.64	1112.97	1115.91	1004.45	1124.21	1128.53	1124.51	835.928
995	0.72_1112.7814m/z		1112.78	2	0.719567	-0.00567483	-0.180282		0.906613	667.902	736.7	751.573	793.612	798.065	810.6	772.372	716.292	753.066	782.457	706.428	841.95	676.898	754.083	770.427	743.579	756.577	821.09	675.709	757.063	683.025	642.334	589.185	733.92	676.025	790.279	664.658	686.51	746.858	692.797	781.761	808.86	743.159	806.114	582.752	773.771	679.945	627.164	733.447	710.806
1184	0.70_1438.0670m/z		1438.07	1	0.6986	-0.0057244	-0.180212		0.99864	1005.64	1007.01	1103.97	1061.92	941.365	1011.55	1036.48	915.77	1036.13	986.992	1111.89	948.395	970.446	973.81	943.319	989.997	920.559	907.64	942.188	961.587	1011.35	1108.92	940.717	841.318	1066.51	1074.16	919.818	1000.6	1015.6	935.228	918.652	949.988	1023.26	928.316	926.343	953.797	900.299	958.562	961.449	1002.41
248	1.16_362.0488m/z		362.049	1	1.15742	-0.00892909	-0.179189		0.97253	918.46	944.402	831.937	983.22	986.275	1020.5	852.881	759.981	981.519	1047.34	844.04	1195.88	903.733	1164.84	981.668	997.267	1039.96	1459.39	955.666	990.967	769.802	985.451	927.618	946.83	794.457	895.789	790.566	1053.06	938.902	953.302	984.734	648.362	865.944	1146.69	1034.13	1112.03	807.828	950.368	1105.93	746.853
571	13.76_610.2418m/z		610.242	1	13.7581	-0.0138414	-0.179145		1.00222	2780.42	2774.25	2714.82	2986.83	2569.73	3165.42	2471.37	3572.52	3416.88	2720.35	2781.12	2463.02	2644.23	2816.78	2967.61	2566.53	3009.28	2456.91	2797.47	2565.77	2963.21	2528.48	3064.22	2552.51	2851.16	2653.68	3327.94	2233.37	3293.86	2448.26	1980.63	2249.24	2016.71	2631.67	3093.91	2799.85	2994.16	3026.97	3106	2195.01
1223	14.66_1547.9625m/z		1547.96	1	14.6628	-0.00603596	-0.178531		1.07498	873.206	812.301	789.111	678.49	794.093	739.4	837.181	906.539	800.759	711.684	825.996	870.635	917.737	895.636	822.629	875.739	952.77	864.082	857.819	844.415	893.522	830.445	924.444	840.79	831.472	756.743	877.41	822.763	829.034	838.058	759.973	707.015	817.619	680.715	856.907	860.688	868.765	856.232	892.877	641.302
951	0.72_1049.7914m/z		1049.79	2	0.719567	-0.00363105	-0.177371		0.893403	221.428	247.848	258.517	300.835	241.941	246.881	280.076	243.098	274.497	267.587	278.369	274.18	244.832	214.336	273.627	265.858	310.496	266.452	271.59	258.444	214.805	212.754	199.711	266.732	253.839	266.197	259.216	245.87	245.194	268.251	240.05	290.266	251.674	258.852	208.098	257.057	241.471	213.478	223.67	218.149
326	14.62_452.2777m/z		452.278	1	14.6209	-0.0290596	-0.175929		1.18467	13785.5	11636.7	11604.4	9951.09	9012.54	11857	11201.4	14379.3	11198.3	9112.74	10859.7	9614.84	11972.3	10138.4	9539.17	11824.7	14449.6	10389.3	11733.4	13333.5	14138.7	12838.2	14831.8	10040.5	10386.9	8232.1	12095	10794.9	10202.5	13881	9386.88	9395.12	10430.7	9402.64	12041.9	10204.5	12774.5	11208.1	13777.8	11619.3
462	14.66_541.8822m/z		541.882	1	14.6628	-0.0127662	-0.175757		1.22205	2476.22	2026.29	2148.11	1854.16	1911.38	1793.28	2470.54	2749.53	2007.45	1688.2	2195.67	2018.06	2635.12	2296.55	1901.33	2527.28	2525.46	2075.43	2348.35	2485.16	2650.13	2194.66	2574.94	2144.14	1974.39	1765.26	2701.63	2024.36	2185.47	2468.2	1902.74	1588.02	2309.6	1647.85	2215.41	2039.71	2504.56	2412.38	2560.33	1521.73
1168	0.70_1392.7410m/z		1392.74	3	0.6986	-0.00816993	-0.174002		0.998813	2344.45	2347.24	2545.33	2568.41	2477.32	2531.36	2494.94	2214.78	2317.63	2601.9	2541.29	2480.13	2278.42	2264.76	2317.53	2403.16	2155.95	2383.08	2145.18	2308.3	2277.98	2480.78	2310.74	2386.24	2583.41	2696.56	2209.86	2311.87	2375.03	2218.01	2369.84	2281.36	2286.9	2466.71	2251.44	2249.37	2165.73	2163.94	2318.74	2354.64
972	0.72_1086.7854m/z		1086.79	2	0.719567	-0.00460242	-0.173506		0.845951	275.16	325.266	341.121	422.595	402.459	422.942	352.667	320.856	303.422	374.966	331.733	373.257	349.065	349.3	344.538	320.87	318.688	374.64	293.501	308.565	268.46	272.537	251.076	352.272	294.281	401.16	278.392	275.861	321.022	341.825	374.705	284.257	267.59	384.159	297.737	385.066	309.208	294.24	323.311	328.162
342	0.82_463.9692m/z		463.969	1	0.824383	-0.00336797	-0.173475		0.945517	136.971	144.864	140.698	165.429	133.924	140.84	135.018	112.754	147.433	144.595	147.469	149.093	118.312	154.46	150.883	157.199	151.741	202.073	144.875	131.767	126.249	160.973	128.897	163.834	102.691	121.057	113.946	154.498	134.81	145.831	149.414	103.319	153.786	192.573	95.1596	152.637	115.644	133.285	144.039	108.576
782	14.72_786.1967m/z		786.197	1	14.7152	-0.00366344	-0.173368		1.13137	325.801	287.971	312.646	282.084	285.925	290.401	328.525	357.661	281.688	304.915	291.002	282.878	308.57	344.609	290.867	337.783	319.72	274.471	325.599	323.337	333.018	309.697	337.153	299.695	318.234	277.688	354.576	304.924	288.671	309.795	258.841	286.639	375.985	254.977	328.191	273.383	326.004	310.287	328.562	285.468
500	14.91_566.7644m/z		566.764	1	14.9144	-0.00804402	-0.171806		1.63825	427.546	260.978	318.347	204.8	228.954	299.41	496.957	806.074	315.182	182.569	280.493	207.808	403.201	357.149	211.927	376.424	495.095	248.434	406.81	498.119	432.941	311.054	468.071	286.158	261.231	231.088	707.33	230.599	275.936	432.351	218.888	157.709	355.062	250.208	305.519	272.337	382.206	370.679	421.31	138.148
802	0.73_767.4609n	767.461	804.434	1	0.73005	-0.00472964	-0.170747		0.961423	241.605	251.3	320	260.144	185.864	179.359	232.848	199.469	220.239	188.897	336.072	200.331	242.518	239.162	271.087	308.79	270.136	262.204	260.916	220.261	241.221	262.689	242.25	227.383	272.21	142.864	198.071	214.964	210.947	241.44	175.988	216.416	203.671	162.519	251.864	263.79	265.842	372.395	203.721	301.481
116	14.42_255.2313m/z		255.231	1	14.4241	-0.00666254	-0.170098		1.13724	1205.55	1060.06	1113.32	1049.55	1041.38	1101.25	1160.29	1183.42	1016.49	940.265	1101.54	1100.37	1018.15	996.259	1073.8	1149.86	1266.83	1108.08	1162.4	1225.03	1275.28	1058.61	1263.29	1102.01	1077.86	965.5	1280.16	1073.95	978.441	1208.77	1093.37	954.966	1085.17	927.064	1107.74	1145.54	1206.34	1099.3	1246.02	1006.69
170	0.81_300.0388m/z		300.039	1	0.8139	-0.0047482	-0.168991		0.855698	256.75	300.048	266.099	364.308	288.929	346.819	279.095	243.72	356.355	331.201	310.142	361.545	398.465	354.655	254.007	327.4	377.436	327.661	261.83	255.959	242.333	274.599	254.111	297.707	285.223	309.312	266.323	259.509	324.103	273.249	287.524	230.232	231.879	335.771	425.713	284.406	309.632	229.287	370.324	281.786
813	16.59_816.3443m/z		816.344	1	16.5924	-0.0177037	-0.168841		1.08459	674.172	621.591	1400.37	1880.38	1515.26	998.072	0	0	1767	1386.85	1096.85	1438.62	1850.05	1088.25	1602.59	0	614.448	1326.5	1562.3	0	0	1304.29	1392.39	2006.06	1544.12	996.653	0	1049.84	1607.41	0	1570.53	1749.02	0	934.53	1562.39	434.035	0	875.114	0	1118.32
360	0.68_485.0326m/z		485.033	1	0.67765	-0.00390717	-0.168716		0.98568	229.801	233.14	225.942	278.725	169.302	171.573	195.287	185.052	275.443	195.567	211.552	223.592	254.618	310.059	267.247	240.942	239.067	238.48	217.506	241.461	233.18	214.593	229.971	142.161	224.344	178.33	185.016	242.635	243.205	212.372	227.336	220.337	267.443	238.393	247.12	192.737	221.367	204.372	213.117	204.086
56	1.02_208.9731m/z		208.973	1	1.02115	-0.0072883	-0.168174		0.876486	631.939	720.991	600.814	705.956	737.901	701.773	542.382	593.921	929.427	817.457	830.174	874.331	783.538	883.222	787.087	790.874	923.633	894.737	718.388	659.316	683.892	564.11	620.437	630.169	543.526	695.857	578.455	705.374	638.136	809.068	671.483	944.511	561.086	888.384	712.52	746.578	654.687	707.471	628.93	660.888
604	0.73_591.6271n	591.627	628.572	1	0.73005	-0.00562193	-0.167868		0.947242	248.962	262.829	350.812	323.55	146.191	133.951	210.822	229.12	238.181	99.7262	343.031	150.975	283.356	248.887	282.681	336.652	320.45	207.008	311.515	231.49	239.695	275.171	249.493	152.598	298.679	100.579	251.203	217.855	227.937	274.154	137.781	253.085	227.129	96.2877	259.909	182.211	313.259	311.01	229.443	229.085
906	0.73_968.3075m/z		968.307	2	0.73005	-0.00415599	-0.167636		0.888061	298.048	335.616	344.158	439.276	357.841	371.438	393.392	330.036	325.843	351.859	369.853	340.075	314.99	310.345	411.341	355.551	344.599	360.288	344.514	358.68	315.543	259.203	258.765	345.618	364.147	339.76	331.956	279.4	324.835	347.542	370.456	387.636	360.765	369.543	279.462	329.061	338.517	298.52	328.006	283.132
333	14.15_456.1982m/z		456.198	1	14.154	-0.00215665	-0.167619		1.04082	227.268	218.355	223.976	221.673	228.758	262.677	215.896	215.206	232.063	235.227	223.006	228.788	231.724	227.233	222.428	223.955	218.342	211.426	217.513	228.96	228.309	218.294	233.509	232.519	207.041	235.207	216.975	232.956	214.013	231.221	229.745	213.112	235.898	221.74	220.921	228.532	220.947	226.292	221.905	236.126
318	0.82_445.0309n	445.031	444.024	1	0.824383	-0.015407	-0.165819		0.850976	2533.57	2977.25	2926.08	3476.64	3069.11	3244.76	2761.76	2321.43	3403.43	2987.35	2909.42	3447.6	3176.31	3825.76	3001.11	3225.18	3027.76	3901.91	3350.89	2776.68	1974.61	3059.15	2323.84	2755.33	2499.38	3205.86	2400.97	2822.71	2825.77	2516.82	2706.54	1857.07	2308.11	4000.2	3113.24	3692.57	3097.73	2767.53	4303.57	2768.84
1114	0.72_1281.2326m/z		1281.23	2	0.719567	-0.00417272	-0.165221		0.916557	314.703	343.354	322.064	403.717	261.991	285.002	303.325	289.953	336.875	307.912	414.53	345.978	307.423	332.875	328.559	315.769	331.033	344.939	328.845	332.896	335.535	305.354	285.028	271.361	292.558	319.805	297.562	306.196	268.976	327.629	303.675	291.077	285.251	380.46	207.477	383.095	330.905	280.109	318.032	366.009
456	14.66_240.7687n	240.769	540.565	1	14.6628	-0.0201592	-0.164886		1.14697	10156.5	8855.08	8969.55	8340.02	8842.76	7877.42	10134.2	11154.8	8834.32	8082.5	9412.64	9097.07	10634.9	9649.04	8782.97	10150.6	10285.9	9320.92	9755.7	10125.7	10757.5	9158.99	10583.6	9392.13	8887.08	8205.01	11048.9	8983.22	9320.04	9987.08	8619.1	7855.41	9750.2	7800.76	9501.06	9028.93	10129.2	9974.53	10399.2	7432.61
661	13.76_639.2437n	639.244	674.283	1	13.7581	-0.0063334	-0.162391		1.03784	737.928	711.02	702.991	709.454	692.222	886.201	716.419	945.599	856.819	750.124	710.87	647.953	707.935	724.028	710.98	673.258	782.298	670.145	726.343	697.961	764.369	697.979	791.403	695.091	712.372	712.355	882.423	591.644	824.64	683.324	519.845	521.426	539.69	743.515	838.977	787.397	773.4	812.516	844.848	593.546
745	0.72_749.8409m/z		749.841	2	0.719567	-0.00352296	-0.162196		0.797249	111.892	140.348	151.863	151.775	187.308	209.546	172.631	142.239	158.531	198.929	143.028	189.511	122.733	123.175	175.048	133.402	123.916	180.575	130.291	143.819	116.912	98.4805	88.3562	178.93	131.122	174.015	130.317	112.659	144.164	132.888	162.401	150.715	145.519	173.819	91.0182	167.297	127.568	108.977	127.304	104.426
460	14.66_240.8510n	240.851	540.741	1	14.6628	-0.0159473	-0.161921		1.1794	5352.78	4538.56	4651.86	4233.16	4405.21	4021.41	5364.91	6021.7	4477.12	4010.05	4864.03	4565.4	5672.44	5027.25	4377.86	5427.38	5441.16	4752.53	5083.7	5385.51	5671.14	4768.58	5585.91	4760.77	4474.1	4172.22	5951.06	4557.18	4860.03	5326.75	4318.44	3811.67	5097.6	3845.31	4894.69	4608.61	5372.72	5205.59	5551.16	3638.32
157	10.59_283.1529m/z		283.153	1	10.5884	-0.00530032	-0.160811		0.956231	120.544	126.062	72.2579	85.9042	153.962	76.3131	91.1493	75.5622	82.295	143.779	29.2553	115.775	74.0459	132.578	286.662	26.643	116.02	199.819	141.334	227.853	21.9442	108.669	123.71	140.01	146.514	135.67	32.487	133.256	28.0911	52.9856	117.856	106.57	162.721	8.53484	26.3432	98.2244	56.581	110.85	41.6696	208.346
925	15.78_1003.6618m/z		1003.66	1	15.7796	-0.00955646	-0.160052		1.67005	1136.62	680.589	999.393	777.186	613.407	615.292	1013.58	1419	970.03	608.902	639.326	801.09	1036.81	886.217	760.426	1013.46	1232.28	664.955	770.223	963.98	1314.85	923.42	1344.22	486.211	985.609	643.26	895.18	829.802	774.183	1164.7	1021.44	768.023	1186.75	799.539	841.074	900.184	851.044	808.25	1012.22	711.306
825	0.72_829.8295m/z		829.829	2	0.719567	-0.00488536	-0.159958		0.94312	256.531	272.002	326.881	336.377	176.585	201.392	250.833	273.673	288.36	163.666	343.466	180.165	296.216	275.208	311.374	333.47	325.978	186.591	305.654	293.142	268.466	252.004	212.511	166.365	306.388	165.298	268.413	232.428	275.813	320.023	178.001	255.637	265.278	170.711	282.353	161.222	341.942	234.451	285.553	214.226
929	0.72_1015.7990m/z		1015.8	2	0.719567	-0.00385271	-0.158903		0.866485	267.326	308.518	341.104	387.52	272.319	269.018	303.436	293.532	329.559	279.612	325.749	268.883	314.744	293.983	350.241	326.592	323.178	273.96	302.709	311.431	302.572	255.409	199.891	261.968	326.53	268.042	299.597	283.621	313.898	313.496	268.102	330.508	316.894	297.259	241.346	253.98	289.325	238.956	302.784	243.498
126	0.78_260.8726m/z		260.873	1	0.782467	-0.00528495	-0.158735		0.775632	203.491	262.355	318.257	367.753	318.685	417.826	350.755	310.802	323.632	226.425	328.328	245.016	314.7	279.009	255.354	295.402	309.202	141.021	353.883	258.423	207.502	186.496	161.544	234.629	298.17	314.059	210.606	196.534	252.485	216.794	205.573	265.516	189.431	230.728	367.439	302.229	418.791	275.41	373.079	311.548
897	0.72_947.8079m/z		947.808	2	0.719567	-0.00370382	-0.158321		0.845838	224.682	265.632	274.481	315.917	327.522	316.244	296.997	261.937	270.075	300.341	264.313	313.161	253.358	231.63	281.92	279.487	284.256	298.529	268.584	263.801	230.84	213.2	190.885	257.172	268.829	318.344	257.298	229.914	246.858	247.062	304.679	289.258	273.501	312.399	199.108	287.206	248.346	225.801	234.7	230.819
1340	0.70_1919.3020m/z		1919.3	3	0.6986	-0.00451656	-0.155376		1.03057	783.483	760.241	886.29	804.652	670.157	727.137	862.468	775.234	722.301	765.25	795.081	705.798	794.236	737.348	771.01	832.366	710.644	681.293	728.35	750.69	774.772	789.615	818.854	710.173	748.838	811.992	778.709	708.865	777.82	789.632	670.267	738.732	839.604	682.12	769.798	665.345	757.246	706.493	760.601	783.942
356	14.66_480.3100m/z		480.31	1	14.6628	-0.0431453	-0.155181		1.09654	73123.6	66685.6	63870.2	63431.9	67871.4	60416.1	72184.4	76803.5	65561.4	61932.4	70486.7	69338.3	74834.8	71555.8	67919	71404.8	74591.9	70799.3	71116.1	72257.2	76626.3	67210	76400.8	69526	68249.6	61397.2	76286.7	69336.2	70183.5	71283	63587.1	63177.3	71129	60763.6	70262.1	68471.1	72107.4	72389.5	73639.3	57925.7
154	1.42_280.9866m/z		280.987	1	1.41707	-0.0043708	-0.155109		0.84007	187.355	223.023	269.361	321.66	348.117	398.055	265.729	234.66	273.749	265.352	293.302	241.943	232.906	281.592	248.772	184.559	223.956	286.385	231.494	189.178	208.162	173.201	178.88	314.305	256.958	307.986	223.157	261.635	243.049	207.371	241.195	244.327	192.384	234.141	332.66	207.478	215.275	270.679	223.556	243.968
762	16.60_761.4072m/z		761.407	1	16.6029	-0.0129652	-0.153101		1.0361	470.297	453.912	951.121	1195.22	984.784	659.908	1.30157	0	1087.82	887.36	702.88	938.254	1214.95	708.376	983.258	11.4991	466.439	857.025	1035.75	1.08101	0	923.867	956.239	1362.42	1061.86	620.914	0	697.661	1052.89	1.08423	930.099	1178.23	0	651.462	1046.42	337.493	1.27369	590.808	0	827.279
812	0.68_815.8561m/z		815.856	2	0.67765	-0.00323563	-0.15298		0.954004	151.253	158.546	185.96	237.291	162.079	187.544	186.592	174.663	164.09	148.826	208.984	137.403	183.506	165.093	217.54	154.715	180.173	128.862	157.43	150.509	165.899	148.345	140.26	167.834	193.306	188.082	181.371	154.094	192.838	179.91	119.627	212.386	162.61	142.906	179.207	104.16	163.322	126.432	169.562	127.195
763	0.72_761.8413m/z		761.841	2	0.719567	-0.00275326	-0.151247		0.898493	171.084	190.412	219.333	236.567	172.772	190.175	190.88	193.614	199.04	169.007	224.736	163.763	193.779	189.221	213.556	214.039	214.161	172.835	190.461	190.912	178.583	161.438	153.405	182.351	199.336	162.098	182.215	171.529	181.752	206.406	164.739	196.253	178.509	179.305	186.584	197.565	234.665	174.73	190.791	157.026
1193	0.70_1460.7278m/z		1460.73	3	0.6986	-0.00679734	-0.149819		1.00121	2208.26	2205.58	2430.07	2426.53	2277.61	2365.93	2400.32	2085.76	2158.42	2478.42	2449.14	2256.98	2162.84	2191.22	2209.79	2224.9	2046.08	2249.1	2123.17	2220.41	2113.17	2322.82	2176.65	2255.94	2492.26	2545.76	2142.7	2193.38	2266.46	2064.93	2176.73	2191.16	2302.36	2364.31	2092.42	2177.1	2092.3	2096.5	2215.28	2175.5
954	14.66_1052.6410m/z		1052.64	1	14.6628	-0.00504284	-0.149205		1.07713	1086.03	1008.26	971.188	903.111	1036	886.39	1029	1091.41	958.587	901.997	1001.84	1061.6	1102.04	1066.52	1022.24	1056.22	1124.23	1083.11	1107.19	1066.21	1117.14	1009.77	1151	1082.36	1012.75	920.904	1087.98	1029.37	1000.94	1028.13	1003.96	922.867	1053.74	917.938	1050.09	1050.64	1051.66	1057.66	1051.94	855.392
828	16.61_832.3389m/z		832.339	1	16.6133	-0.0131831	-0.148772		0.991981	579.384	584.068	1039.4	1231.19	1032.79	838.082	0	0	1255.47	926.629	849.863	1166	1439.82	792.721	1022.31	0	668.267	945.829	1119.56	0	0	1187.08	1130.46	1351.11	1154.12	739.628	0	868.536	1109.21	0	970.757	1194.08	0	794.427	1302.29	647.213	0	707.547	0	941.224
982	0.68_1096.9040m/z		1096.9	1	0.67765	-0.00401255	-0.148401		0.972356	271.244	278.956	303.584	361.861	239.96	262.469	251.727	179.454	302.767	300.337	288.738	331.372	316.847	415.65	357.627	268.923	298.56	326.474	254.122	267.226	292.302	267.009	258.441	196.882	289.768	290.876	206.5	270.008	298.093	254.947	296.727	272.127	291.804	328.468	374.189	300.528	291.103	282.418	253.791	250.356
882	0.72_914.7956m/z		914.796	2	0.719567	-0.00344759	-0.14778		0.940538	218.777	232.608	235.317	308.033	216.669	262.533	272.439	253.222	272.466	245.483	250.236	227.799	220.766	222.849	283.636	244.393	254.202	207.649	235.531	261.323	246.439	198.221	169.123	213.56	251.883	227.966	244.952	223.589	222.855	244.602	231.301	321.985	273.164	264.558	201.128	184.485	239.468	156.658	232.059	191.026
910	14.66_975.6307m/z		975.631	1	14.6628	-0.00627253	-0.147		1.12258	1032.62	919.858	795.384	743.801	875.279	785.985	1027.77	1113.12	826.849	752.308	994.283	1012.02	1007.37	1003.3	867.878	1007.52	1114.93	1005.82	1005.65	1028.47	1057.82	953.123	1091.07	967.914	949.504	746.51	1065.92	929.751	963.181	1005	763.92	797.408	924.583	767.994	960.09	938.942	1002.8	1004.03	1044.38	706.43
634	0.73_649.5473n	649.547	648.54	1	0.73005	-0.00361127	-0.146503		0.968037	143.667	148.41	186.82	165.136	75.2725	78.6276	116.899	130.415	140.633	64.7637	190.696	80.2796	156.035	148.275	175.736	189.956	170.842	115.806	181.16	139.897	147.549	149.882	137.338	86.3839	170.105	59.6621	140.764	124.066	145.07	148.577	76.4976	142.421	135.15	63.7876	159.8	113.296	165.767	172.094	144.039	121.482
873	0.72_897.8188m/z		897.819	2	0.719567	-0.00360007	-0.1456		0.947914	289.625	305.539	376.736	372.412	257.425	282.034	302.215	331.387	354.079	270.975	392.968	278.426	332.868	300.303	316.534	353.86	344.168	273.053	328.894	316.894	294.908	263.771	282.926	284.538	338.231	264.957	297.534	302.581	334.791	329.625	250.164	313.327	306.09	268.326	327.659	287.18	385.04	305.139	289.501	251.734
945	0.70_1038.8023m/z		1038.8	2	0.6986	-0.012176	-0.144766		0.975698	6369.07	6527.71	6978.66	7295.44	6863.57	7183.4	6707.09	5920.78	6571.27	7566.35	7073.21	6801.35	6238.1	6411.8	6588.19	6433.79	6048.92	6676.89	6187.44	6046.17	6180.46	6937.99	6311.67	6865.76	7272.91	7456.2	5789.65	6608.73	6578.8	5944.96	6559.45	6570.32	6347.41	6939.95	6206.17	6535.13	5878.98	6198.65	6203.96	6544.99
886	0.72_920.8022m/z		920.802	2	0.719567	-0.00308046	-0.144256		0.905576	206.294	227.805	249.265	275.187	245.785	218.821	246.625	232.008	237.567	222.801	254.819	192.048	212.279	203.976	255.633	236.938	234.613	228.974	214.754	245.433	225.675	189.881	164.188	219.348	251.047	218.292	223.451	198.95	228.896	228.687	232.709	282.673	240.462	218.788	156.125	209.379	222.664	166.043	233.621	188.659
246	11.46_359.1880m/z		359.188	1	11.4641	-0.00455488	-0.143885		0.57486	57.0675	99.2719	91.5408	206.974	87.1152	256.905	64.8668	63.3411	40.6049	118.488	34.6704	112.552	87.085	124.363	89.631	51.9041	137.193	259.24	111.011	83.0907	59.2834	20.3652	65.5307	72.0788	135.582	40.9695	66.3204	122.965	213.825	151.806	167.392	69.919	98.1006	48.7523	43.7446	22.6973	38.5267	47.7993	20.1954	190.733
458	14.66_540.6799m/z		540.68	1	14.6628	-0.0105163	-0.143163		1.286	1871.48	1455.27	1557.23	1305.88	1255.37	1200.67	1950.01	2306.47	1428.45	1124.53	1624.19	1430.69	1982.91	1732.9	1395.11	1924.25	1895.28	1457.02	1727.03	1905.66	2001.09	1621.48	1957.69	1472.16	1427.3	1197.59	2288.96	1444.01	1585.25	1913.61	1226.62	1103.24	1793.48	1110.83	1632.2	1413.3	1987.07	1761.77	2008.59	987.874
107	13.62_253.0809m/z		253.081	1	13.6218	-0.00394771	-0.141961		1.16848	280.947	240.439	300.72	268.615	221.626	295.012	336.821	238.813	270.998	263.694	270.477	215.049	283.544	289.855	294.605	338.476	285.798	241.765	325.704	276.501	245.883	238.389	363.015	232.551	227.08	203.847	221.251	281.36	265.258	313.905	297.314	291.852	408.995	198.675	293.07	246.447	307.052	358.436	237.904	308.706
389	0.73_519.6522n	519.652	500.634	1	0.73005	-0.00469246	-0.141748		0.958564	431.737	450.4	489.495	529.91	369.154	342.456	478.07	486.232	482.415	307.177	529.606	387.317	424.193	395.239	526.711	524.173	520.099	440.009	514.953	471.57	474.594	403.165	377.619	432.785	485.247	309.415	452.384	404.472	416.262	528.722	398.108	541.773	515.01	317.536	366.674	413.134	476.327	461.868	423.72	371.093
766	6.22_768.3312m/z		768.331	2	6.22285	-0.00770294	-0.141458		1.2691	724.341	570.753	626.404	576.577	821.74	810.352	717.999	529.914	745.106	684.357	817.687	1060.76	1100.96	793.805	996.088	974.842	645.997	822.633	886.44	862.514	595.086	813.816	625.947	704.693	466.889	590.571	713.328	629.563	592.62	1090.26	703.124	995.081	1053.97	1120	711.108	668.493	642.652	572.462	751.86	689.751
39	6.12_187.0058m/z		187.006	1	6.11803	-0.0185591	-0.140384		1.24845	3914.92	3135.84	2793.23	3034.32	1530.13	2176.45	3085.36	2720.25	3723.8	2157.75	2148.64	2785.34	4354.44	3023.5	3360.89	5038.64	4634.08	3018.01	5368.31	4125.97	3812.78	4277.63	3443.28	5889.71	3505.93	3308	4448.04	2852.08	4527.17	2556.58	2196.64	1400.29	1047.68	3209.38	3626.78	2331.71	3103.12	2556.69	3059.99	1821.42
997	0.71_1116.2803m/z		1116.28	1	0.709083	-0.00324293	-0.140206		0.976496	557.043	570.451	608.644	600.614	539.536	512.075	545.625	541.518	529.292	550.635	655.396	477.718	564.492	537.581	529.945	563.309	563.228	542.47	542.169	586.763	538.235	578.02	525.154	509.17	587.994	493.359	532.733	554.829	569.636	560.241	490.775	545.909	539.243	549.454	517.603	563.657	551.523	523.324	548.883	549.909
1298	0.71_1735.1667m/z		1735.17	2	0.709083	-0.00409615	-0.139826		1.03655	627.064	604.953	698.8	699.94	616.342	586.225	738.377	608.823	611.449	648.099	684.187	512.857	622.482	562.142	598.248	613.491	599.644	603.121	550.796	630.159	611.883	658.13	608.084	614.913	637.28	605.109	647.568	656.726	557.16	591.122	478.129	611.775	713.108	624.757	608.053	606.046	620.565	533.461	653.731	624.786
1201	0.70_1483.3910m/z		1483.39	3	0.6986	-0.00614337	-0.139702		0.971069	2301.88	2370.46	2494.3	2568.47	2206.38	2379.51	2454.44	2144.73	2308.96	2508.19	2545.94	2377.52	2259.22	2294.36	2291.52	2371.63	2167.41	2284.57	2238.66	2196.95	2196.23	2526.41	2287.92	2294.48	2532.45	2488.02	2226.37	2314.44	2332.57	2162.9	2253.17	2302.16	2314.46	2368.69	2285.32	2137.04	2216.96	2222.63	2180.18	2366.38
80	1.17_231.9660m/z		231.966	1	1.1679	-0.00984282	-0.139301		1.04542	2329.62	2228.42	2086.54	2154.95	2632.07	2039.36	2201.88	2274.39	2597.24	2572.45	2774.84	3022.8	2492.14	2688.12	2360.65	2898.93	2626.54	3166.78	2459.13	2344.3	2646.81	2119.64	2207.74	2348.76	1858.97	2291.77	2584.07	2308.96	2142.17	2663.58	2345.22	2960.91	2571.26	2930.06	2265.32	2598.92	2222.44	2201.38	2073.22	2154.05
1314	14.66_1778.6549m/z		1778.65	2	14.6628	-0.0083403	-0.138711		1.21463	882.489	726.547	585.561	360.687	648.762	424.771	967.631	1262.85	668.795	339.654	726.379	765.576	843.933	814.167	657.99	828.025	1257.51	870.126	785.589	944.302	948.091	693.396	944.169	745.611	703.483	568.909	1063.12	567.453	824.785	824.257	747.147	366.581	609.526	451.099	700.113	840.648	868.819	664.214	895.308	256.378
459	14.42_540.7392m/z		540.739	1	14.4241	-0.00674089	-0.138441		1.34645	483.556	359.135	428.12	233.229	245.605	282.738	608.282	710.945	321.497	187.857	372.576	299.339	379.301	309.635	242.87	512.112	627.291	334.351	455.88	521.208	574.25	324.053	514.713	314.034	260.506	255.547	753.109	272.6	313.625	535.714	245.708	143.441	360.717	211.359	355.878	340.361	517.886	390.28	561.23	219.444
179	1.17_307.0333m/z		307.033	1	1.1679	-0.00445575	-0.136536		1.07223	573.402	534.776	509.777	577.227	609.125	435.485	433.265	449.906	583.96	591.981	617.987	666.367	560.417	629.546	586.748	618.421	577.045	644.334	593.807	567.93	631.784	531.307	562.586	576.469	426.797	530.805	473.722	599.428	499.309	535.76	561.927	680.87	571.433	666.847	549.665	605.266	487.68	555.965	477.991	536.484
457	14.66_495.6261n	495.626	540.624	1	14.6628	-0.00966192	-0.136204		1.22827	2168	1765.09	1849.5	1601.92	1621.86	1520.29	2220.6	2657.96	1755.43	1460.5	1917.3	1697.67	2293.84	1964.08	1666.41	2216.67	2213.47	1770.97	2009.74	2192.8	2274.1	1973.9	2231.2	1708.15	1729.74	1546.37	2561.61	1778.18	1887.48	2168.75	1621.41	1457.05	2046.15	1468.07	1928.89	1728.73	2220.59	2070.7	2258.91	1404.93
1254	0.70_1619.3644m/z		1619.36	3	0.6986	-0.00553838	-0.136096		1.01049	1996.93	1976.19	2159.15	2151.66	1872.92	2018.56	2107.84	1896.82	1987.77	2215.18	2126.83	2034.05	1940.57	1883.88	2060.18	2098.91	1880.08	1944.9	1932.96	1978.11	1973.96	2085.47	1950.18	2014.07	2180.94	2218.83	1928.77	1978.66	1977.73	1857.07	1930.66	2011.85	2071.53	2041.34	1933.54	1815.58	1921.94	1962.06	1951.02	1993.39
1244	14.66_1602.9029m/z		1602.9	1	14.6628	-0.0161661	-0.135606		1.03583	12666	12227.9	11043	10984.7	11965.3	10482	11407.1	11644.6	11500.7	11066.4	12473.5	12910.4	12968	12961.7	12484.4	12089.8	13496	13043.8	12835	12424.9	13211.1	11727.3	13300.8	13032.3	12553.9	10709	11657.8	12551.8	12732.3	11890.1	11420.7	11183.9	11302.9	10630	12256.9	12470.6	12020.1	12889.4	12503	10119.6
280	10.19_391.2100m/z		391.21	1	10.1925	-0.00706236	-0.13512		0.746732	465.55	623.45	804.5	759.576	562.542	913.025	755.818	665.255	561.31	338.741	763.878	422.509	562.018	452.314	436.878	390.531	491.315	542.009	586.996	634.531	529.781	148.8	549.089	772.592	740.391	548.599	816.054	473.647	525.493	394.977	476.695	366.797	325.42	442.876	701.62	228.621	617.543	472.168	389.115	528.571
481	14.91_556.3258m/z		556.326	1	14.9144	-0.00400469	-0.13436		1.10633	757.45	684.652	704.422	629.25	665.473	758.831	730.587	875.19	722.665	630.741	655.54	659.931	741.02	703.971	640.348	724.905	754.086	703.307	738.993	777.496	800.59	639.969	811.744	713.625	664.292	672.32	830.774	671.013	668.927	746.338	758.46	679.74	703.427	702.211	666.039	701.752	687.322	711.302	747.787	667.573
463	14.66_542.0060m/z		542.006	1	14.6628	-0.00995672	-0.133882		1.53443	1210.99	789.212	866.902	601.772	566.312	508.555	1270.17	1647.03	710.804	457.298	930.167	694.943	1346.06	997.385	644.832	1384.56	1312.54	699.461	1049.68	1262.98	1299.46	995.159	1286.38	807.136	705.12	543.101	1558.99	711.442	866.788	1300.97	598.463	408.945	1033.43	496.277	966.062	679.038	1318.2	1065.01	1350.31	398.431
1044	0.72_1173.2667m/z		1173.27	2	0.719567	-0.00339868	-0.133358		0.871522	314.468	360.826	401.052	453.467	299.265	348.319	417.035	339.477	347.06	402.518	432.656	336.854	369.348	355.835	379.824	363.287	406.117	356.779	326.056	352.285	309.484	321.316	274.787	324.175	375.624	340.408	353.762	328.49	355.781	342.965	372.41	365.415	381.377	419.979	276.845	356.49	382.67	283.367	336.93	317.3
1277	14.66_1678.8996m/z		1678.9	1	14.6628	-0.00794784	-0.133344		1.07036	3175.59	2966.84	2887.34	2558.67	3160.2	2753.83	3076.57	3356.49	2805.21	2706.25	2968.81	3176.83	3269.07	3206.98	3088.87	3206.97	3317.01	3254.45	3169.54	3125.21	3251.62	2995.08	3330.46	3229.2	3028.76	2930.35	3349.87	2984.55	3019.33	3020.22	3085.21	2695.29	3102.75	2553.91	3070.02	3116.33	3196.52	3087.54	3136.43	2472.8
99	6.92_245.0912m/z		245.091	1	6.92033	-0.00348664	-0.131976		1.20535	112.734	93.528	247.248	180.934	159.994	179.813	140.976	115.885	114.753	86.9501	125.752	167.971	155.617	154.468	109.368	111.479	169.15	163.098	125.552	104.596	156.894	106.722	82.7227	179.68	181.614	102.798	211.217	131.502	113.487	81.2553	141.703	249.91	108.489	130.598	179.379	105.142	145.898	97.7555	85.764	104.055
465	13.90_544.2661m/z		544.266	1	13.9024	-0.00292281	-0.13196		1.10788	305.091	275.384	235.068	245.069	282.208	258.4	296.146	338.4	298.667	271.282	231.073	274.496	287.88	302.501	312.213	276.222	334.61	281.326	286.622	320.253	290.568	312.54	297.004	282.596	234.418	263.665	290.871	238.883	271.282	287.834	300.165	228.138	266.741	270.543	326.237	321.216	260.65	346.005	294.127	312.106
317	1.15_445.0298n	445.03	444.023	1	1.14693	-0.0064941	-0.131776		0.856187	750.812	876.925	720.215	812.302	813.067	851.455	678.721	655.5	908.48	788.095	744.468	1012.31	806.171	1019.68	824.377	871.771	997.877	1204.48	911.418	838.732	559.658	900.623	704.233	755.898	697.322	823.577	689.753	823.242	780.82	765.996	768.258	504.834	672.947	992.874	808.287	1058.3	836.157	725.96	1097.95	754.712
943	14.66_1035.9779m/z		1035.98	1	14.6628	-0.00883216	-0.130995		1.42616	981.468	688.189	594.789	413.758	526.198	396.429	1086.89	1433.25	586.302	357.389	771.507	630.526	1047.01	828.329	568.564	997.158	1140.48	700.695	866.366	1014.59	1061.09	781.559	1068.63	672.865	640.965	431.082	1318.36	585.812	763.953	998.617	509.958	330.923	767.044	361.45	763.457	677.994	1041.78	847.692	1031.73	236.026
128	1.17_263.0069m/z		263.007	1	1.1679	-0.00453997	-0.130228		1.01686	496.654	488.421	443.095	471.114	551.401	423.241	421.15	399.163	572.875	575.931	586.628	676.038	502.101	584.115	507.878	565.586	567.234	702.882	514.292	488.786	564.141	444.445	489.243	494.521	402.607	484.063	426.661	525.841	472.534	559.417	498.171	640.803	500.271	621.432	473.801	565.165	451.738	491.678	407.795	462.014
1258	14.66_1649.9182n	1649.92	1630.9	1	14.6628	-0.0081683	-0.128831		1.03017	3594.17	3488.91	3155.74	3236.61	3591.37	2978.45	3291.37	3386.49	3134.64	3112.16	3591.45	3817.79	3711.02	3735.68	3716.58	3524.32	3820.69	3804.82	3747.94	3454.15	3641.1	3463.35	3818.07	3752.36	3616.38	3063.87	3448.66	3616.45	3611.85	3376.39	3108.47	3441.63	3400	3088.95	3591.96	3530.36	3494.08	3648.75	3563.71	2992.16
789	0.72_791.8189m/z		791.819	2	0.719567	-0.00273721	-0.128755		0.818841	93.5971	114.304	117.711	150.464	184.579	156.373	157.73	126.08	144.475	138.251	122.766	164.912	106.285	89.4692	165.881	112.101	119.34	154.501	109.415	120.663	105.5	84.4175	63.8081	147.174	129.702	142.757	100.022	95.9853	115.464	112.705	173.265	149.171	112.73	149.841	72.5563	143.679	110.706	98.3126	120.686	79.4472
772	16.61_777.4009m/z		777.401	1	16.6133	-0.00656896	-0.128104		0.96344	205.89	213.703	344.097	386.22	323.283	267.26	0	0	381.171	295.545	269.788	360.417	506.319	255.136	318.619	1.35125	252.415	295.404	373.858	0	0	419.161	404.4	458.45	411.733	217.659	0	305.368	359.135	0	286.409	392.511	0	266.843	454.887	202.265	0	226.795	0	363.503
1130	0.72_1309.4103m/z		1309.41	3	0.719567	-0.00282175	-0.125362		0.916791	229.835	250.695	296.902	271.539	212.147	233.396	261.445	245.179	270.238	227.624	287.35	197.876	262.347	270.341	231.375	270.996	289.226	196.955	235.345	228.15	253.041	235.405	202.742	173.024	275.935	192.309	275.222	227.962	261.43	254.557	202.074	253.393	284.926	231.133	238.65	212.102	264.179	192.656	276.156	222.942
790	14.42_792.1781m/z		792.178	1	14.4241	-0.00263643	-0.124184		1.10084	309.07	280.758	304.21	257.906	282.128	292.042	309.274	304.519	247.18	243.68	302.522	277.179	256.377	252.72	282.394	334.595	330.957	282.456	312.039	328.059	323.285	270.132	314.803	271.529	304.043	251.924	342.244	277.219	263.569	319.256	246.305	267.073	313.375	243.967	296.658	262.502	315.642	292.565	323.644	271.811
1240	14.66_1598.9590m/z		1598.96	1	14.6628	-0.00903473	-0.122955		1.03735	4643.16	4475.99	4023.91	3955.09	4770.23	4145.77	4393.77	4715.01	4121	4180.58	4562.77	4935.26	4768.63	4799.48	4723.61	4534.93	4947.29	5034.05	4677.72	4566.37	4723.21	4345.48	4937.57	4923.14	4731.8	4293.39	4665.66	4594.42	4701.46	4291.81	4351.42	4098.7	4351.1	3896.92	4531.98	4877.81	4595.18	4694.5	4575.15	3576.37
53	1.17_203.0128m/z		203.013	1	1.1679	-0.00336428	-0.122126		1.0376	370.477	357.053	314.845	328.07	406.617	312.777	301.038	284.711	375.331	414.596	412.208	481.462	364.194	394.714	364.526	403.672	396.073	477.86	380.9	370.419	393.546	346.595	371.349	365.483	294.651	356.725	303.841	364.215	337.382	371.734	380.805	426.453	385.811	437.271	342.524	444.524	322.066	358.201	313.25	351.72
998	0.72_1117.7797m/z		1117.78	2	0.719567	-0.00279239	-0.121385		0.879014	224.349	255.228	290.699	348.486	269.436	239.448	278.476	275.609	277.681	281.469	297.757	280.841	261.784	284.761	284.734	289.147	291.771	292.43	232.477	261.937	240.325	216.609	178.524	270.615	265.985	279.386	246.866	257.222	265.38	288.495	278.194	299.558	274.351	285.97	192.832	280.394	268.822	237.271	258.177	183.77
9	4.92_129.0538m/z		129.054	1	4.9198	-0.00395266	-0.121064		0.88894	130.177	146.441	108.118	124.089	142.109	87.7869	88.3123	101.102	215.37	170.806	152.207	326.686	209.337	302.058	138.848	255.019	179.013	349.249	119.326	111.154	131.825	151.087	126.642	146.254	135.284	142.69	248.484	134.536	190.87	100.768	119.91	98.7403	89.1305	103.963	259.216	196.791	220.105	164.293	107.188	164.331
274	15.10_350.1457n	350.146	385.115	1	15.1007	-0.00602934	-0.11983		0.981335	321.461	327.575	561.215	325.132	603.874	268.236	493.291	331.722	342.182	544.798	200.816	601.161	404.062	545.936	555.73	337.154	402.565	486.859	371.552	444.743	132.344	326.506	382.248	528.382	449.037	499.875	186.393	645.231	176.975	294.473	575.923	382.271	614.633	169.2	205.221	412.342	283.541	440.361	351.889	581.605
911	0.72_976.7693m/z		976.769	2	0.719567	-0.00339789	-0.119682		0.868339	310.659	357.762	345.451	390.9	451.973	468.36	401.875	323.572	341.327	439.557	341.608	414.08	335.692	338.368	368.913	331.233	332.347	418.321	325.157	350.775	315.11	295.682	281.068	399.54	338.041	428.759	323.99	297.008	354.785	335.77	407.484	391.554	350.396	444.539	285.329	380.39	281.287	285.319	331.645	311.96
461	14.66_540.8680m/z		540.868	2	14.6628	-0.00833675	-0.117932		1.44265	1378.97	955.856	1105.43	893.005	781.956	695.407	1396.09	1713.96	977.517	644.358	1142.48	1038	1521	1279.87	835.416	1422.35	1458.06	872.765	1308.25	1423.74	1442.79	1259.77	1389.57	988.449	876.156	868.266	1752.92	991.246	1132.13	1382.25	852.218	633.233	1437.06	735.99	1236.69	838.374	1500.49	1347.65	1426.35	608.072
989	0.70_1106.7894m/z		1106.79	2	0.6986	-0.00998296	-0.117591		0.977143	6630.75	6785.85	7128.75	7488.59	7244.94	7408.09	6856.16	6062.86	6820.36	7843.38	7245.18	6994.27	6428.46	6647.9	6789.79	6645.57	6111.11	7042.71	6420.42	6323.92	6402.84	7192.72	6603.51	7089.03	7517.72	7638.85	6002.01	6855.08	6805.96	6151.84	6840.1	6842.74	6559.22	7248.23	6417.59	6782.55	6182.6	6428.3	6437.44	6859.52
671	13.76_683.2341m/z		683.234	1	13.7581	-0.0027899	-0.114583		1.06224	229.31	215.875	220.701	202.943	220.265	291.689	233.666	347.68	256.945	221.205	236.097	194.829	203.703	234.327	211.748	219.168	244.988	202.96	243.797	216.166	238.156	220.162	242.755	227.67	213.693	244.999	306.762	176.383	271.046	190.691	172.423	166.956	176.681	231.775	249.697	243.596	269.338	246.817	256.573	176.337
572	14.66_629.2881n	629.288	610.27	1	14.6628	-0.00457979	-0.114406		1.02344	1939.42	1895	1776.41	1934.86	1941.71	1653.76	1774.07	1707.95	1835.19	1932.33	1956.67	1968.6	2034.45	2009.58	2004.33	1893.97	1971.27	1988.51	2018.01	1863.11	2007.29	1878.38	2008.9	1984.49	1964.69	1696	1790.64	2016.81	1934.16	1824.75	1758.56	1962.72	1944.49	1788.7	1971.52	1886.59	1880.88	2035.16	1944.79	1840.36
778	14.91_783.2643n	783.264	782.257	1	14.9144	-0.00444516	-0.113837		1.11904	1651.47	1475.79	1506.94	1486.42	1635	1655.59	1631.48	1869.45	1534.15	1476.79	1538.78	1524.32	1613.12	1633.88	1548.04	1573.4	1647.41	1571.65	1636.67	1662.85	1717.16	1505.86	1720.02	1592.63	1573.53	1593.96	1855.17	1519.04	1536.3	1602.08	1563.71	1556.29	1638.23	1660.6	1579.89	1600.65	1602.92	1623.88	1637.67	1347.58
847	0.73_819.4352n	819.435	854.353	1	0.73005	-0.00304654	-0.112652		0.942841	281.145	298.189	338.646	333.969	209.725	219.677	296.971	279.927	286.025	220.857	369.934	237.193	280.022	268.314	347.586	361.659	339.267	298.778	341.469	289.894	305.716	263.389	265.58	278.028	308.8	201.427	287.948	275.725	282.797	323.594	244.301	346.73	309.16	201.018	269.758	278.127	311.108	354.829	268.364	277.895
474	0.68_553.0203m/z		553.02	1	0.67765	-0.00302059	-0.111155		0.952955	301.221	316.092	293.059	366.971	232.216	232.679	259.307	245.769	363.462	261.395	271.854	313.525	345.103	416.352	372.716	345.15	318.722	322.519	292.2	313.991	307.843	289.151	293.9	199.091	317.223	237.698	250.373	332.612	328.475	287.119	290.653	323.365	370.866	309.555	354.816	273.333	300.912	260.003	280.819	277.61
711	14.72_714.2646m/z		714.265	1	14.7152	-0.00559772	-0.110222		1.30173	853.33	655.534	790.046	440.718	962.182	769.815	984.254	689.679	605.129	947.425	818.712	891.098	846.736	744.154	411.652	817.563	833.495	915.859	800.528	810.849	856.035	835.852	910.585	1005.27	512.583	872.114	661.434	637.472	605.981	802.46	884.097	441.788	772.064	875.692	805.053	938.074	758.172	1076.38	788.097	729.165
986	14.66_522.3486n	522.349	1103.64	1	14.6628	-0.0088224	-0.109798		1.04621	8415.83	8044.09	7665.64	7775.51	8632.87	7385.47	8019.62	8215.15	7760.73	8008.51	8165.53	8812.41	8672.68	8718.63	8491.34	8290.71	8487.75	8844.26	8400.84	8115.27	8705.78	8117.43	8724.86	8802.62	8432.08	7811.37	8309.7	8701.18	8370.22	7914.89	8067.92	8065.38	8305.83	7555.84	8224.1	8505.11	8214.46	8376.8	8343.88	7113.52
84	0.77_199.8899n	199.89	234.859	1	0.771983	-0.00344435	-0.109584		0.875231	484.779	553.886	551.846	631.786	559.497	698.189	609.412	531.632	524.641	517.093	583.385	524.217	575.135	519.255	531.794	572.017	623.445	440.51	586.101	534.406	489.707	455.982	459.02	488.914	573.163	571.253	464.63	470.755	497.452	569.712	524.041	564.428	464.817	504.901	599.178	588.451	630.282	536.321	616.61	589.084
780	13.93_803.2078n	803.208	784.19	1	13.9339	-0.00308574	-0.108586		1.08214	831.887	768.742	758.975	783.287	810.373	892.25	802.51	864.268	852.076	803.215	761.118	711.736	752.555	768.691	793.96	771.278	783.306	704.938	767.963	810.528	813.791	809.6	893.629	835.728	722.071	863.076	827.61	778.04	777.985	825.262	904.148	721.132	757.387	746.484	781.962	790.023	743.688	783.127	819.311	713.613
257	12.04_371.2059m/z		371.206	1	12.0382	-0.0120001	-0.108273		0.869844	756.008	869.131	982.777	1079.75	1508.55	570.31	1506.16	726.265	1154.83	2055.46	663.721	2302.72	1438.4	2179.94	3211.84	1054.43	1242.37	1833.09	1278.29	1172.99	350.417	675.28	825.343	1023.92	1051.58	1782.46	295.315	1788.79	466.715	915.68	1574.6	2262.12	3651.09	785.303	437.065	1366.51	502.219	906.984	1032.67	1837.3
249	0.83_317.0511n	317.051	362.049	1	0.834867	-0.00682337	-0.106239		0.894636	996.741	1114.13	918.749	1193.81	1004.18	943.253	885.368	694.903	1144.64	1089	999.726	1268.77	1063.72	1469.53	1151.21	1162.63	1105.83	1851.38	1098.92	1085.06	758.238	1215.99	927.677	1027.81	793.728	1038.44	808.697	1153.98	977.582	1007.37	1260.02	589.022	888.475	1614.33	1000.56	1223.05	869.899	1002.32	1390.43	787.901
71	1.28_219.8439m/z		219.844	1	1.28082	-0.00238517	-0.104141		0.989417	315.612	318.988	342.351	289.774	305.166	421.933	341.872	345.501	389.145	328.046	307.582	306.771	317.234	330.333	303.163	341.123	349.818	320.138	353.999	343.459	312.534	302.835	303.62	299.93	290.473	331.001	304.447	325	277.791	312.392	336.275	323.153	396.64	276.621	380.157	342.385	368.672	371.607	368.835	311.567
967	0.70_1072.7948m/z		1072.79	2	0.6986	-0.00875801	-0.103944		0.960835	6473.17	6737.03	7149.54	7409.35	7014.04	7288.71	6714.56	6000.52	6751.77	7711.1	7189.87	6938.54	6385.48	6525.62	6736.71	6570.41	6172.15	6869.47	6269.34	6140.85	6295.86	6981.1	6474.88	7052.36	7393.49	7579.3	5896.12	6629.37	6753.85	6114.58	6817.28	6787.23	6567.62	7091.61	6271.8	6731.47	6038.16	6355.12	6343.42	6731.05
795	0.73_815.4337n	815.434	796.416	1	0.73005	-0.00452413	-0.102467		0.918799	643.172	700.014	821.047	830.137	491.524	462.605	665.7	691.629	700.134	416.765	859.518	490.582	645.813	653.576	807.773	818.766	765.408	598.672	766.416	670.006	696.059	642.77	563.855	565.591	726.841	428.29	666.076	617.255	626.665	736.413	537.008	788.803	725.115	450.069	629.218	566.768	778.681	786.433	597.34	613.549
1167	0.72_1390.3935m/z		1390.39	3	0.719567	-0.00217085	-0.101252		0.967319	208.091	215.121	245.66	249.246	159.954	198.825	232.276	227.165	213.322	205.274	260.334	181.43	226.551	212.846	231.218	254.001	248.421	174.54	231.34	213.736	183.335	230.403	204.891	181.496	243.664	191.677	246.925	199.987	162.586	253.52	224.597	231.375	216.063	182.866	204.78	179.268	265.166	187.105	215.846	182.469
265	0.82_379.0876m/z		379.088	1	0.824383	-0.00820998	-0.100249		1.73206	354.394	204.608	1027.8	766.599	1173.33	1467.92	756.171	638.922	618.588	534.018	818.64	632.229	695.742	517.757	458.8	611.546	484.813	403.64	1080.89	342.553	414.916	313.406	346.703	1374.08	974.323	1614.04	948.044	236.197	291.51	257.296	391.321	550.406	217.621	1450.03	1504.62	235.557	382.634	300.334	300.779	130.973
12	0.79_135.0283m/z		135.028	1	0.79295	-0.00396551	-0.0994562		0.705716	220.254	312.101	227.664	264.249	339.251	318.495	215.113	337.592	310.361	254.216	424.033	333.389	331.747	407.153	243.815	244.575	342.28	322.178	257.424	160.955	177.627	314.8	227.635	260.509	192.697	319.614	167.438	160.067	321.512	216.856	115.362	136.64	110.823	301.616	483.873	491.661	362.889	182.478	356.37	156.868
429	0.65_482.8932n	482.893	519.848	1	0.6462	-0.00647146	-0.0978126		1.03395	734.374	710.261	762.021	1204.83	526.729	601.192	519.185	880.004	983.391	415.943	907.08	344.387	723.254	690.797	992.938	703.469	708.101	325.48	777.145	889.388	894.768	599.558	553.784	373.811	1049.72	364.794	810.892	965.934	965.524	680.003	275.137	1325.71	972.558	346.3	571.863	239.212	645.063	281.149	853.525	330.693
720	0.72_722.8222m/z		722.822	2	0.719567	-0.00250932	-0.0968348		0.762353	88.5188	116.113	110.832	155.346	222.452	217.765	190.677	154.433	143.038	171.213	111.331	174.114	101.284	88.1096	141.721	124.046	133.434	163.424	104.588	134.433	100.737	65.8249	53.0801	182.517	119.367	177.764	127.808	88.0022	114.822	131.069	188.629	140.968	140.753	181.063	58.7199	169.892	118.029	68.7552	110.503	71.6992
315	12.04_439.1932m/z		439.193	1	12.0382	-0.00323623	-0.096105		0.808458	59.8313	74.0068	82.1258	95.4227	136.87	45.3252	133.786	60.0312	101.059	172.505	48.7067	216.339	124.143	201.586	283.534	89.0184	104.874	164.973	113.788	94.2231	27.9701	54.3189	62.8133	99.2288	98.8009	167.692	22.7846	159.395	36.9097	79.1699	136.168	198.652	328.993	70.1714	35.0817	114.748	37.0511	73.7951	89.5158	164.495
991	14.66_1107.5812m/z		1107.58	1	14.6628	-0.0113178	-0.0945301		1.03712	15567.7	15010.5	14049.8	14329.1	15426.2	12851.1	13745	14101.1	14433	14293.5	15266.1	15814.9	16108.3	15917.2	15708.9	14962.5	15896.8	15992.1	15738.2	15147.9	16211.4	14604.7	16306.9	16083.2	15734.9	13648.4	14231.6	15767.7	15691.9	14515.1	14521.7	14908.2	14491	13904.4	15143.1	15388.2	14745.7	15772.7	15172.6	13085.6
1188	14.64_1442.9233m/z		1442.92	1	14.6419	-0.00472015	-0.0940306		1.1712	921.296	786.624	681.139	618.218	615.967	461.406	832.415	1196.46	757.119	561.466	694.63	641.852	799.406	721.07	679.289	802.621	1049.75	729.04	803.866	933.232	908.909	823.65	1019.39	701.966	761.827	474.848	905.142	733.113	755.412	930.579	616.534	575.486	643.984	559.104	762.342	797.357	896.752	745.935	931.122	644.969
396	0.73_469.6594n	469.659	504.629	1	0.73005	-0.00351004	-0.092694		0.944318	549.034	581.408	634.857	671.864	441.106	441.082	584.029	591.377	601.596	407.657	693.118	476.741	555.915	500.935	675.264	684.627	642.818	515.48	634.341	603.663	584.514	504.184	503.777	514.604	645.338	379.439	579.368	527.538	547.122	659.269	486.938	706.413	641.809	398.391	505.165	497.937	631.009	609.514	523.765	487.813
590	0.73_639.5642n	639.564	620.546	1	0.73005	-0.00338041	-0.0926692		0.913627	388.143	424.838	485.896	485.81	300.618	287.428	419.079	432.281	442.297	255.006	501.271	323.401	384.823	357.654	521.278	512.151	493.296	376.784	509.229	430.141	440.431	341.063	340.937	379.465	474.218	244.916	439.399	354.538	377.52	472.286	371.335	521.804	479.583	249.803	347.193	361.649	470.804	456.243	378.291	346.659
290	0.82_405.0498n	405.05	404.013	1	0.824383	-0.00521387	-0.0912422		0.902116	1209.49	1340.72	1149.81	1445.6	1408.63	1275.13	1266.14	1304.09	1524.69	1272.13	1487.45	1638.23	1367.39	1702.45	1283.21	1461.91	1513.37	1740.19	1560.11	1222.71	986.231	1541.77	1087.24	1623.67	1049.81	1442.34	1104.04	1429.52	1248.04	1346.78	1346.39	1645.47	1194.81	1586.17	1141.91	1619.13	1352.91	1150.18	1453.07	1252.11
919	0.72_991.8111m/z		991.811	2	0.719567	-0.00320656	-0.0911565		0.928433	894.596	963.555	1003.86	1158.78	922.758	989.307	966.746	875.172	990.192	1075.36	1082.34	913.385	947.664	896.532	1040.31	1016.74	967.236	941.986	1023.54	965.215	926.744	872.955	813.472	932.54	973.697	955.31	932.927	910.395	985.326	946.838	1001.55	1127.69	962.879	1052.63	806.103	902.009	994.87	940.349	894.138	918.85
679	14.36_686.2646m/z		686.265	1	14.3613	-0.0037384	-0.0909017		1.0915	1214.28	1112.49	1102.41	1081.28	1040.05	1160.27	1102.94	1243.33	1120.19	1109.37	1159.29	993.817	950.991	932.72	990.62	1192.13	1198.67	1119.31	1188.12	1137.52	1290.14	1142.01	1287.45	1058.44	999.274	1013.4	1366.21	1035.44	1062.83	1160.79	1066.94	877.105	1048.15	1008.48	1211.18	1094.51	1187.34	1183.18	1300.7	1073.5
149	13.45_279.1943m/z		279.194	1	13.4541	-0.00455444	-0.0897377		0.899005	448.309	498.672	227.543	422.259	489.255	464.4	277.563	396.948	589.117	528.717	358.638	764.277	534.074	680.567	537.579	540.514	423.606	672.825	423.89	478.281	312.918	629.975	372.06	299.593	163.473	251.008	467.711	389.764	329.263	612.778	360.574	324.52	386.765	743.954	592.61	653.068	429.152	413.605	632.421	280.765
855	0.72_863.8325m/z		863.832	2	0.719567	-0.00270187	-0.088026		0.938572	399.342	425.479	492.033	492.661	302.119	321.114	377.634	396.53	441.669	361.178	486.796	322.74	445.067	419.55	441.827	477.462	457.148	318.241	437.274	422.961	391.334	411.456	371.619	317.144	483.538	328.524	412.068	415.966	440.785	427.99	312.044	460.662	399.857	340.081	414.834	308.123	471.151	347.266	430.998	370.997
1053	14.66_1184.6211n	1184.62	1183.58	1	14.6628	-0.00605208	-0.0871767		1.07385	5755.51	5359.67	5186.12	4895.15	5833.05	4894.67	5564.92	5749.75	5126.24	5279.17	5541.24	5793.17	5810.48	5767.05	5424.06	5797.35	5728.61	5824.34	5695.41	5602.04	5892.43	5568.23	5959.33	5793.75	5501.96	5276.85	5865.43	5673.95	5467.08	5418.37	5506.29	5362.87	5853.98	4942.41	5507.92	5573.27	5746.07	5545.13	5766.4	4767.09
229	1.15_346.0553m/z		346.055	1	1.14693	-0.014552	-0.0856973		0.877849	8011.99	9126.84	7193.23	8252.1	8245.44	7964.51	7197.32	6627.75	9065.74	8672.18	7532.22	10904.5	7842.12	10708.8	8787.26	9071.99	10302.5	14180.5	8775.44	8427.42	6082.64	9974.53	7563.36	8431.4	6827.79	8371.62	7360.92	9149.85	7962.87	8505.71	8217.36	5299.56	7598.05	11240.9	7470.65	10981.7	7982.65	7530.53	10987.2	7351.27
610	0.71_630.8796m/z		630.88	2	0.709083	-0.00222047	-0.0849908		0.866023	224.387	259.1	285.016	328.628	324.056	345.485	278.635	219.792	262.771	350.836	278.244	304.808	263.997	258.832	269.35	232.166	258.005	298.63	268.891	212.444	206.707	248.086	230.31	310.742	337.81	369.203	214.563	262.673	271.157	229.34	283.394	251.218	234.044	314.664	242.745	293.306	220.855	248.382	205.181	247.808
483	0.73_558.5928m/z		558.593	1	0.73005	-0.00252789	-0.0836683		0.965575	327.327	338.997	377.491	396.327	258.751	253.654	345.269	342.42	346.601	233.149	407.124	274.421	308.3	291.449	430.028	403.891	380.722	307.081	376.924	352.98	355.991	303.332	297.006	311.627	356.298	225.103	356.176	320.037	318.948	381.743	298.825	439.339	396.597	239.457	267.281	306.357	361.429	362.014	304.013	281.179
1136	0.72_1321.4150m/z		1321.42	3	0.719567	-0.00231159	-0.08166		0.982728	302.343	307.657	368.163	354.776	214.35	242.219	316.986	314.363	308.664	218.856	335.873	239.95	309.831	295.437	327.807	348.699	343.141	200.736	305.422	328.247	330.826	300.858	249.443	196.196	317.291	202.818	324.208	266.104	312.175	330.47	243.954	261.169	343.055	253.114	330.291	222.492	376.676	283.487	304.134	280.596
935	14.66_1025.6224m/z		1025.62	1	14.6628	-0.00165857	-0.0808744		1.06703	475.422	445.558	428.095	415.573	440.778	401.573	460.158	456.374	437.754	420.673	450.303	436.231	477.05	454.485	443.6	476.048	484.462	494.577	477.121	480.674	505.726	435.134	480.155	479.209	456.667	429.173	459.389	459.385	476.577	433.923	457.981	428.176	445.109	421.857	446.002	472.968	472.361	442.021	459.468	377.802
231	1.93_347.1070m/z		347.107	1	1.92828	-0.00227407	-0.0801872		1.35593	170.301	125.596	53.0581	48.3249	42.2852	52.1529	19.5863	77.9406	97.3194	94.0829	92.9622	70.8367	58.6561	102.09	249.998	100.968	105.559	99.0731	114.375	217.981	164.736	134.717	163.768	134.28	62.1148	36.2527	70.162	86.1398	79.5148	102.145	33.7936	95.5538	63.4663	28.2346	89.351	128.475	160.423	168.844	115.156	97.8841
488	0.73_562.5872m/z		562.587	1	0.73005	-0.00265686	-0.0795123		0.915596	401.681	438.709	476.829	510.887	336.977	319.723	434.446	448.116	464.152	311.71	494.568	356.764	412.655	371.398	539.914	521.65	486.846	399.207	474.575	443.477	435.871	358.46	368.915	405.715	484.71	296.731	430.018	397.531	395.745	482.931	377.886	557.562	500.029	294.482	355.945	390.347	459.986	470.735	379.645	379.681
302	7.44_417.1169m/z		417.117	1	7.44203	-0.00215182	-0.0788998		1.77476	70.1771	39.5418	55.6578	127.455	75.5253	85.9852	76.7775	63.6063	78.3005	99.0508	66.109	156.832	136.988	161.836	124.95	97.4526	71.5293	142.968	97.4043	69.1387	136.725	23.7182	51.1262	40.4011	56.9071	103.752	86.0548	167.993	72.4438	180.481	197.467	44.7801	151.226	116.097	60.897	55.6746	48.3596	45.8541	64.7282	20.7182
804	0.73_806.4080m/z		806.408	2	0.73005	-0.00172223	-0.0786119		0.947949	138.035	145.614	174.171	165.702	81.6003	75.4423	127.387	129.271	136.574	81.4822	205.33	91.4295	137.311	144.987	151.608	177.401	163.143	131.106	152.65	131.155	127.524	158.759	134.702	109.261	160.018	67.0003	131.218	134.433	135.878	149.545	99.5149	130.315	132.714	99.3043	147.543	117.348	165.856	176.943	132.149	146.135
67	1.05_218.9806m/z		218.981	1	1.0526	-0.00170239	-0.0785953		0.98324	289.934	294.876	270.784	283.686	303.598	279.879	272.271	244.186	301.607	354.068	299.892	350.972	279.429	305.02	287.928	312.259	320.051	361.2	284.815	282.134	315.38	277.959	284.262	293.198	261.498	301.611	255.8	323.234	268.235	304.512	297.689	338.806	292.888	318.39	272.128	324.846	259.983	279.953	251.917	295.322
832	0.82_814.0742n	814.074	835.048	1	0.824383	-0.00279925	-0.076195		0.773375	194.783	251.861	212.313	270.064	203.012	206.07	187.474	139.059	293.204	214.537	211.491	313.506	232.644	377.036	258.979	261.077	261.715	453.438	264.405	212.938	121.761	279.258	165.175	243.173	146.417	229.923	187.611	252.224	210.873	218.037	208.913	99.5267	167.93	439.617	203.503	317.651	217.646	204.689	404.164	155.429
484	0.73_560.5899m/z		560.59	1	0.73005	-0.00272553	-0.0753576		0.92579	468.752	506.326	534.507	600.746	394.32	372.664	526.662	525.678	540.494	349.113	581.081	429.213	466.707	418.529	636.527	589.967	551.843	461.991	544.858	518.937	520.96	416.162	418.95	473.577	544.189	337.773	495.729	463.632	465.981	557.681	446.363	636.107	598.883	356.07	400.318	438.706	540.543	545.864	449.152	431.837
729	14.12_733.2474m/z		733.247	1	14.1226	-0.00150964	-0.0739839		1.06864	298.852	279.658	301.08	251.589	328.865	323.433	298.342	282.333	247.96	303.781	306.141	297.162	285.221	262.006	228.97	334.526	272.996	277.858	302.664	287.463	303.226	284.798	319.921	278.517	246.116	299.183	296.859	246.379	264.924	249.322	300.226	281.299	298.791	302.377	305.733	289.546	307.128	324.328	298.336	321.939
1171	0.72_1365.7163n	1365.72	1400.73	1	0.719567	-0.00191823	-0.0739048		0.882598	399.817	453.001	452.489	547.341	475.1	524.051	480.447	448.421	416.76	473.617	438.404	483.973	385.263	403.284	495.226	453.129	461.692	464.201	413.825	441.393	424.735	379.897	353.245	464.966	431.176	477.408	424.391	397.7	438.248	417.32	482.299	470.338	451.832	523.119	374.821	415.108	437.853	432.731	432.221	418.418
1225	0.70_1551.3779m/z		1551.38	3	0.6986	-0.00312871	-0.0738319		1.00268	2106.14	2100.51	2226.36	2326.69	2098.44	2167.16	2208.57	2005.31	2075.59	2377.67	2264.97	2141.94	2053	2089.72	2123.66	2076.63	1897.33	2047.55	2053.4	2039.34	2034.02	2303.5	2047.71	2108.57	2353.84	2350.5	2040.61	2099.89	2148.35	2008.16	2080.9	2066.04	2124.92	2210.23	2023.78	2033.44	1992.74	2070.44	2045.92	2173.7
1159	0.72_1373.7365m/z		1373.74	1	0.719567	-0.00162395	-0.0721833		0.967449	435.215	449.859	497.723	510.057	404.932	435.236	453.23	414.204	434.949	463.949	545.145	412.482	455.588	439.647	435.279	440.925	452.927	449.184	428.208	480.406	441.473	409.734	409.248	429.995	461.617	438.364	411.024	459.056	469.274	469.937	413.504	470.34	408.88	432.737	450.979	401.413	475.224	433.102	491.334	442.547
576	14.67_631.2772n	631.277	612.259	1	14.6733	-0.0109639	-0.0687024		1.02578	31890.5	31089.1	29964.5	31505.1	31558.8	27048.3	28556.1	27764.5	29957.7	30654	31892.5	31743.9	33080.3	32509.9	32422.6	30682.9	31621.7	31721.4	32377.3	30709	33243.5	30351.7	33257.8	32168.1	31936.4	27667.3	28861.3	32964	31894.1	29977.8	29106.8	32655.8	31246.5	29532.1	32083.3	30543.3	30428.7	32870.3	31579.7	29712
466	14.88_509.3302n	509.33	546.279	1	14.8829	-0.00223465	-0.0650408		1.0964	701.426	639.756	586.425	550.541	693.044	678.903	663.593	845.889	613.49	531.079	529.654	684.938	702.608	659.97	574.541	586.585	794.256	682.618	732.506	741.499	747.342	621.172	695.691	655.849	593.855	508.944	713.544	704.627	582.998	671.839	596.392	706.265	618.987	710.627	648.062	695.915	657.507	664.335	752.34	694.372
591	0.68_621.0038m/z		621.004	1	0.67765	-0.00204872	-0.0638364		0.907615	434.12	478.309	416.41	517.964	426.873	427.803	441.064	339.929	498.889	542.442	393.07	539.963	505.053	604.773	539.393	477.783	448.99	575.196	420.621	456.25	435.647	420.611	423.973	350.417	440.853	482.172	362.008	470.221	470.088	387.141	544.901	438.243	518.854	589.577	462.707	515.868	410.172	446.809	412.223	531.738
119	8.95_257.1736m/z		257.174	1	8.95232	-0.00306181	-0.0637894		1.38601	222.412	160.469	126.122	117.162	293.064	115.463	234.185	108.367	162.028	426.29	54.784	291.232	189.438	315.793	529.677	62.1149	206.951	287.392	188.954	425.517	53.9916	193.03	217.11	227.622	245.749	382.495	124.767	403.104	103.44	226.455	314.896	145.764	651.604	34.5298	61.2287	168.122	71.5292	154.948	112.306	219.373
355	13.90_476.2763m/z		476.276	1	13.9024	-0.00471857	-0.0634751		1.0955	3187.25	2909.41	2235.73	2373.46	2779.62	2665.68	3082.76	3551.29	3276.64	2819.84	2357.67	2637.3	3040.62	3242.14	3033.52	2837.87	3428.02	2911.89	3014.75	3309.72	2969.1	3324.62	3145.57	2868.19	2461.54	2501.77	3190.29	2617.35	2818.71	2995.79	3060.35	2440.4	2658.46	2741.06	3459.34	3195.93	2866.88	3458.9	3323.25	3393.5
32	0.83_175.0235m/z		175.024	1	0.834867	-0.00475645	-0.0633212		1.53497	630.784	410.942	802.869	971.117	296.041	458.084	649.347	27.5056	693.405	461.263	290.358	456.636	658.601	160.914	920.172	260.398	45.3598	53.3997	365.729	1130.74	1097.93	42.3063	252.156	726.394	684.371	424.006	664.504	668.841	37.0688	226.967	931.747	850.232	888.545	394.288	52.5796	34.4889	127.695	857.806	159.461	579.424
50	1.17_202.0312n	202.031	201.037	1	1.1679	-0.00331484	-0.0629652		0.998747	1274.46	1276.06	1165.78	1262.19	1466.06	1166.13	1060.48	993.961	1333.59	1501.73	1417.61	1741.58	1291.18	1434.06	1364.98	1408.89	1367.04	1696.01	1355.67	1260.75	1387.44	1188.56	1261.08	1426.1	1123.54	1327.4	1052.17	1345.92	1234.35	1356.34	1401.37	1614.97	1294.36	1594.69	1208.21	1534.66	1138.27	1256.41	1104.6	1256.18
42	2.95_189.0651m/z		189.065	1	2.94833	-0.00177664	-0.0628096		1.16826	148.15	126.812	220.274	181.61	132.117	189.563	149.221	52.7972	203.749	173.424	140.045	152.283	135.152	104.023	191.327	134.299	80.7709	132.018	139.744	210.051	151.771	92.033	138.744	208.157	185.919	165.003	110.746	196.924	79.9627	127.159	225.557	243.391	149.29	149.939	79.6363	65.6396	92.2095	204.028	132.985	200.817
178	1.97_306.0933m/z		306.093	1	1.97022	-0.00163409	-0.0619635		1.13928	178.888	157.018	123.223	134.884	121.458	132.727	76.8067	119.352	163.071	150.931	124.709	205.253	181.165	188.82	239.216	173.565	245.882	241.163	150.959	202.564	179.01	144.935	189.044	150.91	186.14	93.5721	169.804	130.49	167.002	134.382	109.151	210.814	122.608	111.875	234.854	216.805	225.416	218.93	163.389	182.428
49	9.21_200.1273m/z		200.127	1	9.21197	-0.00160049	-0.0610917		1.26415	153.623	121.523	175.401	163.013	167.926	173.782	202.943	196.929	219.08	145.467	150.92	214.184	253.255	193.518	180.668	165.552	171.048	144.737	198.095	139.301	156.23	178.978	139.985	151.646	155.774	171.264	197	180.268	172.927	261.32	237.66	143.408	297.079	107.19	229.533	102.023	163.489	166.072	175.609	89.982
841	7.36_843.3929m/z		843.393	1	7.35818	-0.00244015	-0.059754		1.15678	192.368	166.296	102.435	76.4526	258.214	118.056	157.012	57.6395	175.614	176.705	285.222	332.545	171.574	170.629	131.217	198.167	237.298	257.177	139.733	31.5522	239.806	340.337	157.779	163.716	17.9959	364.78	69.362	85.5843	159.748	194.644	140.42	38.0175	175.193	234.142	336.686	125.835	87.7651	40.4643	216.905	25.4131
708	14.69_713.1984n	713.198	712.191	1	14.6943	-0.00299008	-0.0595938		1.05435	3341.2	3168.96	3062.79	3311.42	3441.83	3061.1	3142.8	3277.56	2983.25	3218.92	3390.65	3378.36	3396.64	3419.92	3428.8	3348.73	3334.4	3349.27	3454.68	3205.21	3355.97	3354.17	3449.47	3446.32	3469.65	3052.06	3315.16	3523.62	3249.55	3143.54	3023.78	3617.87	3565.73	3197.21	3412.34	3222.88	3247.66	3319.65	3340.13	2997.4
106	6.28_253.0152m/z		253.015	1	6.28335	-0.00220402	-0.0590032		4.44206	130.561	29.392	221.491	131.33	52.475	136.963	215.735	0	100.692	95.7766	123.48	156.265	208.98	266.017	173.113	78.6103	0	71.5588	130.543	184.452	199.781	13.3158	124.696	52.4168	218.345	83.2227	279.05	209.909	86.5959	146.148	330.561	101.564	293.343	65.6967	79.3202	0	132.958	152.258	78.1804	37.1302
701	13.93_709.2470m/z		709.247	1	13.9339	-0.00197591	-0.0573522		1.15817	824.137	711.588	737.659	695.498	733.979	856.618	858.758	960.395	798.046	725.326	686.598	684.577	745.687	774.235	698.537	762.322	760.865	684.371	768.39	869.286	777.681	790.978	858.602	759.789	640.918	791.176	914.315	777.521	794.383	895.597	859.627	645.809	815.629	694.421	725.168	755.061	761.163	750.979	801.293	664.567
593	0.73_622.5434m/z		622.543	1	0.73005	-0.00118007	-0.0557391		0.879831	134.625	153.012	162.781	167.829	103.958	102.505	134.256	150.052	148.268	88.3598	167.447	112.372	130.533	123.151	176.715	179.393	168.545	148.153	159.721	147.509	143.153	125.51	122.328	136.407	165.142	81.8555	148.27	128.636	131.637	162.474	131.395	183.285	153.962	82.2199	119.855	119.494	164.053	160.094	131.153	125.992
688	1.15_694.1227n	694.123	693.115	1	1.14693	-0.00323469	-0.0547721		0.746489	457.187	612.45	372.148	481.873	452.346	398.315	333.969	309.717	558.908	439.195	408.93	736.588	437.237	804.632	552.209	553.757	680.777	1195.23	544.867	480.307	260.563	676.505	411.375	503.987	303.324	435.647	361.863	578.217	469.706	513.955	488.407	174.023	372.898	848.498	364.693	753.325	444.7	395.91	833.907	357.501
565	13.97_605.3169m/z		605.317	1	13.9653	-0.00171321	-0.0545884		1.10782	729.094	658.136	629.485	593.248	652.11	695.416	672.548	784.343	671.857	635.21	638.546	563.071	632.344	646.298	605.575	719.33	641.24	579.973	686.676	722.616	727.265	657.807	808.689	640.945	594.964	619.672	810.544	562.98	685.839	662.373	665.665	603.907	601.344	577.111	721.744	643.276	719.493	717.721	738.882	675.045
914	0.72_981.7897m/z		981.79	2	0.719567	-0.00111722	-0.0540001		0.870449	179.926	206.704	214.226	244.182	224.271	241.685	224.029	187.422	210.591	203.895	234.566	212.907	216.067	174.397	237.12	222.204	213.59	232.436	203.18	226.942	184.995	166.825	140.94	193.817	219.18	223.995	190.997	177.022	212.775	234.83	233.258	267.917	224.95	204.896	174.556	202.33	216.469	172.482	182.149	167.978
495	14.14_564.8787m/z		564.879	2	14.1435	-0.00287893	-0.0535397		1.66356	681.649	409.754	459.676	284.718	258.659	482.469	764.09	873.262	494.238	449.176	504.986	269.629	603.318	497.358	313.06	478.525	581.31	195.586	496.421	824.555	545.305	608.134	748.602	423.249	200.097	619.428	799.205	438.458	441.466	863.959	529.379	307.908	637.908	318.804	398.642	390.819	559.479	445.371	746.65	280.428
569	14.66_203.0927n	203.093	608.315	1	14.6628	-0.00342237	-0.0531083		1.03821	6357.06	6123.07	6075.64	6301.62	6821.31	5847.55	5990.61	6147.29	6052.11	6533.52	6286.98	6604.06	6606.09	6530.11	6548.78	6262.01	6173.1	6593.29	6465.73	6049.97	6560.37	6213.88	6604.03	6710.2	6511.99	6062.59	6330.86	6685.27	6358.79	5938.85	6232.27	6752.2	6671.23	5991.11	6327.82	6306.05	6274.28	6459.26	6282.47	5873.34
394	0.73_502.6314m/z		502.631	1	0.73005	-0.00175486	-0.052811		0.908033	426.755	469.977	487.714	531.305	378.138	361.111	457.258	470.714	485.466	327.41	535.234	389.65	425.718	398.612	565.949	532.404	500.437	441.201	506.859	476.928	471.04	387.558	371.494	440.169	477.875	316.317	458.273	422.256	435.578	527.444	427.767	589.058	523.934	349.499	368.145	424.697	480.838	475.497	416.395	385.127
300	1.15_415.0486n	415.049	414.041	1	1.14693	-0.00157773	-0.0523152		0.927371	272.337	293.665	222.516	245.154	234.999	237.756	205.148	203.142	283.483	288.606	225.437	354.721	245.735	323.73	279.689	280.415	337.796	424.051	288.015	287.629	206.341	343.607	251.769	269.109	218.892	265.091	193.993	321.92	252.853	253.072	287.985	168.621	250.074	355.577	231.028	358.567	246.219	241.272	327.715	245.047
1018	0.70_1140.7821m/z		1140.78	2	0.6986	-0.00441933	-0.0520115		0.968609	6661.55	6877.43	7152.91	7590.24	7094.63	7394.74	6966.38	6134.02	6944.93	7960.79	7253.47	7107.14	6403.46	6694.47	6968.88	6751.56	6226.6	6976.92	6433	6418.1	6470.74	7123.97	6633.39	7284.37	7618.54	7684.73	6048.86	6962.16	6942.36	6199.03	7029.34	7077.78	6697.14	7342.95	6461.14	6963.93	6261.25	6597.23	6483.03	7014.49
734	0.73_736.4628m/z		736.463	1	0.73005	-0.00129904	-0.0518169		0.886217	153.375	173.067	200.663	191.507	106.342	86.9809	155.283	161.188	174.336	78.921	209.211	111.934	156.245	145.964	208.103	207.217	184.967	151.782	190.991	161.589	166.506	138.886	146.521	132.877	187.901	69.5414	166.963	159.75	160.521	188.884	113.622	206.449	179.679	81.2048	136.333	139.763	199.996	189.03	139.005	147.661
480	13.54_556.3218m/z		556.322	1	13.538	-0.00105652	-0.0502042		1.02922	262.003	254.566	261.564	265.957	258.128	307.17	241.495	294.153	265.157	224.948	214.175	240.658	247.705	241.569	218.037	250.852	274.393	242.983	253.502	285.902	262.759	225.409	273.943	258.577	229.471	234.175	276.233	295.177	263.731	254.785	321.941	284.798	213.39	192.819	259.049	216.779	250.611	233.942	244.47	284.953
97	1.17_208.9930n	208.993	243.967	1	1.1679	-0.00291698	-0.0502004		0.906435	1010.43	1114.72	967.685	1042.48	1240.18	1015.23	1239.31	1249.4	1287.73	1472.27	1174.62	1441.7	1090.16	1352.96	1140.81	1281.97	1199.14	1846.08	1079.54	1035.05	1074.09	947.967	984.594	1392.17	931.947	1043.95	1718.37	1153.88	1065.92	1163.25	1045.7	1338.35	1159.64	1299.72	1044.01	1441.88	1106.09	1037.16	910.114	1069.51
1321	0.71_1803.1461m/z		1803.15	2	0.709083	-0.00158437	-0.0501271		1.1322	536.74	474.068	587.996	484.947	376.011	458.721	573.844	497.083	497.201	394.326	569.644	389.727	472.153	446.465	454.808	566.418	525.965	382.282	459.057	529.892	536.033	590.231	490.805	456.269	480.234	443.751	568.044	476.583	484.881	515.904	368.779	426.902	577.779	526.669	518.551	427.787	511.324	488.131	473.01	532.287
202	0.79_323.0778m/z		323.078	1	0.79295	-0.00240889	-0.0494351		0.712179	290.682	408.159	334.72	335.319	607.541	687.121	301.129	526.781	367.261	448.066	489.824	495.389	628.427	438.919	291.742	348.634	398.538	381.507	426.293	221.004	241.122	334.429	366.172	286.65	320.211	372.196	199.044	243.721	326.245	314.972	731.128	211.91	157.495	408.904	840.194	561.203	468.789	376.776	481.564	314.303
498	14.91_566.3950m/z		566.395	2	14.9144	-0.00225581	-0.0455349		2.10768	456.903	216.78	279.965	436.57	330.793	410.763	605.327	452.229	267.099	303.387	275.833	276.857	626.033	450.245	187.682	357.506	245.217	281.957	488.646	491.978	584.1	484.312	267.221	335.949	544.143	1.61675	608.321	573.012	237.004	498.809	419.19	170.197	558.247	407.844	563.899	377.697	334.476	521.899	466.448	128.794
444	13.97_528.3066m/z		528.307	1	13.9653	-0.00442345	-0.0448941		1.13939	4585.62	4024.64	3807.12	3865.63	3618.76	4910.18	4077.65	5234.19	4217.05	3183.91	4098.92	3045.32	3473.18	3705.5	3614.9	4571.24	4065.63	3389.15	4345.37	4311.2	4641.79	3932.74	5456.74	3373	4063.87	3814.41	5611.85	3470.65	4597.3	3906.98	3811.76	4024.96	3379.47	3253.72	4532.66	3422.08	4859.14	3890.01	4452.04	3885.02
930	0.72_1016.7990m/z		1016.8	2	0.719567	-0.00105282	-0.0443742		0.926916	295.252	318.531	305.068	399.706	334.513	373.526	349.439	291.601	363.712	381.514	361.313	325.773	321.171	300.321	357.413	360.424	334.778	347.959	288.349	352.084	314.197	266.067	248.659	319.077	337.159	337.67	299.672	338.098	344.277	321.375	382.793	392.05	348.181	380.179	278.192	332.144	317.476	282.541	310.53	309.082
728	13.97_733.2388m/z		733.239	1	13.9653	-0.00150891	-0.0440997		1.18166	714.372	604.55	622.94	552.612	617.668	703.515	685.741	807.178	641.705	579.06	611.342	517.204	585.186	597.79	568.733	698.456	630.114	564.002	646.774	698.691	704.036	667.455	787.307	622.47	575.937	615.066	866.995	576.355	648.509	688.264	625.168	558.288	571.595	570.866	691.567	603.642	694.088	679.631	678.703	568.343
1108	0.72_1272.2424m/z		1272.24	1	0.719567	-0.00097001	-0.0439932		0.899294	235.279	261.626	267.383	264.485	196.892	175.304	213.692	199.373	247.652	197.708	288.635	193.591	277.068	245.071	232.914	269.879	245.613	229.902	250.903	202.539	231.57	262.247	244.758	196.419	208.49	230.647	211.969	242.424	217.487	251.509	156.921	232.762	196.308	223.392	248.04	227.907	272.036	224.358	233.12	267.118
669	0.73_680.5019m/z		680.502	3	0.73005	-0.00104332	-0.0408703		0.803047	118.661	147.764	157.514	163.829	210.261	213.594	239.121	140.609	141.012	188.519	160.523	226.673	117.143	104.925	167.27	163.619	149.062	224.351	155.776	126.722	133.152	105.437	109.333	237.709	144.483	190.366	134.411	110.791	120.304	154.081	214.968	169.781	145.685	187.782	102.868	217.725	144.715	207.236	119.781	171.958
31	1.07_175.0235m/z		175.023	1	1.07357	-0.00159385	-0.0404472		1.42814	136.614	95.6581	251.295	239.229	65.7633	148.68	191.3	0	176.133	108.734	41.9117	125.182	179.48	27.3048	227.97	44.1825	0	0.165938	69.0007	284.828	220.512	0	41.1139	200.925	222.226	91.9933	199.571	186.624	0	40.3617	244.719	239.935	219.112	71.494	0	0	22.5036	213.831	30.5371	203.594
230	0.82_346.0556m/z		346.056	1	0.824383	-0.00655464	-0.0398066		0.89797	8059.27	8974.99	7461.38	9084.7	8002.33	7206.47	7147.77	6322.95	9154.88	8907.94	8173.94	9739.25	7767.24	10722.3	8887.27	9025.79	9059.62	13116.7	8800.47	8062.7	6312.43	10421.4	7440.59	8721.2	6722.98	8734.76	7192.84	9351.15	8274.29	8456.96	8450.02	5253.03	7785.77	12389.6	7240.62	9885.19	7525.53	7720.37	11059.5	7279.99
513	14.10_595.2183n	595.218	576.2	1	14.1016	-0.00265419	-0.0393274		1.0605	3601.3	3395.84	2896.04	3047.15	3575.63	3286.19	3285.61	3432.01	3728.47	3517.44	3066.72	3319.17	3608.89	3644.12	3554.93	3263	3711.08	3379.43	3241.29	3663.04	3462.7	3771.68	3507.8	3635.92	3036.37	3113.25	3203.16	3136.55	3253.4	3280.27	3617.12	3134.42	3209.46	3505.39	3904.56	3804.56	3264.09	3996.76	3652.64	4038.94
272	0.73_384.7167m/z		384.717	1	0.73005	-0.000815589	-0.0384092		0.927346	210.063	226.521	237.034	264.563	214.523	196.407	247.368	235.255	222.555	188.071	260.339	215.519	221.723	187.503	262.005	249.596	266.919	229.841	237.092	228.447	233.442	193.808	184.557	246.902	244.145	187.324	222.337	205.099	219.26	251.545	235.916	303.147	250.718	194.238	187.383	219.444	235.203	222.122	210.599	195.108
313	14.94_436.2809m/z		436.281	1	14.9353	-0.00143658	-0.0383228		1.04079	506.582	486.728	479.344	549.981	470.524	462.878	505.899	602.649	494.952	411.357	432.007	660.471	658.217	556.014	613.398	584.218	654.766	618.924	540.17	500.845	514.048	545.511	465.923	494.607	431.282	373.221	563.669	538.949	445.282	709.775	401.912	555.159	541.667	726.289	608.464	631.147	521.612	415.689	573.238	453.485
13	0.74_146.0676n	146.068	145.06	1	0.740533	-0.00148191	-0.0375023		0.929904	751.307	807.941	664.324	542.832	595.761	673.062	624.512	493.877	564.908	647.752	581.917	676.508	696.554	751.614	640.777	656.034	648.016	640.839	502.235	733.272	664.455	827.161	780.339	486	561.733	551.91	502.642	639.908	644.737	669.443	625.717	566.452	572.025	651.01	605.326	640.366	618.957	610.589	539.876	935.9
797	0.73_798.4069m/z		798.407	1	0.73005	-0.000962027	-0.0366887		0.936182	251.689	268.846	307.56	310.819	187.764	178.233	247.64	264.624	267.38	173.659	315.48	186.141	262.345	222.481	319.1	297.818	287.75	229.575	303.046	263.069	266.505	250.367	226.814	228.096	285.639	170.441	258.329	262.527	250.163	274.772	223.251	309.864	295.908	193.215	234.875	232.965	273.609	292.1	242.331	240.618
713	0.82_715.0977m/z		715.098	1	0.824383	-0.00149673	-0.0359911		0.809543	255.161	315.191	230.016	304.004	231.349	186.589	199.161	168.461	318.212	268.967	242.062	334.953	240.723	446.564	315.945	289.072	327.007	619.73	284.112	256.99	163.534	376.023	224.096	302.598	162.36	252.113	216.515	330.263	260.902	294.461	276.506	116.007	232.015	511.247	210.601	346.734	222.645	226.093	421.093	197.871
684	0.68_688.9914m/z		688.991	1	0.67765	-0.00123587	-0.0359576		0.937118	529.034	564.534	522.544	631.521	492.11	513.877	543.473	407.181	602.033	633.521	481.991	664.538	610.717	682.913	665.188	595.861	533.355	687.43	510.954	535.655	539.772	518.446	522.264	435.461	536.466	585.978	441.839	593.13	549.714	499.405	639.826	531.216	641.59	716.67	587.82	631.696	511.088	526.109	487.604	613.684
492	13.94_564.5691m/z		564.569	1	13.9444	-0.00198453	-0.0354115		1.40084	953.413	680.601	647.942	538.098	542.536	807.901	968.184	1204.13	879.889	582.292	601.484	482.521	739.297	795.006	590.272	776.295	834.623	492.745	820.718	1038.59	838.408	866.165	1070.49	723.78	466.159	782.712	1100.62	748.061	888.252	1195.39	901.104	391.015	778.679	565.044	613.439	747.419	735.475	764.213	849.326	508.196
1263	0.70_1642.3668m/z		1642.37	1	0.6986	-0.00111143	-0.0351387		1.10963	575.204	518.375	657.211	577.364	442.367	542.794	682.483	587.486	484.068	662.882	631.71	542.449	517.177	580.887	488.052	655.309	546.451	542.76	482.894	520.451	604.243	665.98	510.143	528.879	579.109	585.188	521.023	539.549	613.734	513.048	548.129	625.849	653.108	517.519	560.028	511.676	600.846	568.23	612.835	506.978
814	14.15_816.4787m/z		816.479	1	14.154	-0.00151545	-0.0331925		1.19133	1396.96	1172.61	1245.54	1318.06	1293	1396.63	1467.87	1545.22	1326.22	1350.66	1301.8	1222.84	1418.98	1353.98	1296.28	1418.93	1248.49	1022.53	1260.69	1475.97	1306.65	1436.41	1368.8	1331.66	1028.45	1439.43	1309.33	1301.83	1316.2	1575.21	1377.18	1309.17	1638.09	1321.39	1300.63	1297.48	1420.04	1239.53	1469.16	1178.55
1210	0.72_1508.7193m/z		1508.72	1	0.719567	-0.000832611	-0.032633		0.965964	559.085	578.785	595.575	652.262	567.67	602.611	623.815	498.791	571.638	629.928	625.271	562.105	547.671	551.54	557.446	618.023	567.316	549.42	551.626	579.231	573.169	583.525	500.416	563.595	613.696	582.111	610.919	579.492	578.528	520.815	553.24	667.222	539.652	615.665	525.245	512.252	576.06	579.212	597.229	554.019
753	0.68_756.9793m/z		756.979	1	0.67765	-0.000973595	-0.0317481		0.923426	412.093	446.266	396.118	482.437	396.415	390.996	406.489	320.803	475.586	503.62	375.952	526.444	455.878	564.157	511.153	461.717	421.996	529.396	406.837	419.661	424.475	392.432	411.805	346.009	394.03	431.038	339.784	435.429	443.278	400.829	512.692	420.803	484.898	552.577	482.382	479.962	403.82	441.991	377.888	503.091
1045	0.70_1174.7763m/z		1174.78	2	0.6986	-0.00267976	-0.0313726		0.967443	6789.25	7017.72	7315.76	7538.13	7251.77	7577.43	6962.2	6150	6899.81	7865.48	7495.85	7143.8	6574.71	6751.55	6958.18	6797.91	6362.56	7068.96	6486.98	6495.3	6679.63	7210.01	6772.05	7279.57	7706.38	7958.53	6136.49	7054.88	6952.21	6240.49	7134.59	7191.56	6756.06	7490.68	6590.19	6986.7	6250.62	6711.97	6632.1	7218.71
1091	0.70_1242.7640m/z		1242.76	2	0.6986	-0.00252795	-0.0301973		0.970544	6497.93	6695.14	6928.15	7227.16	6830.66	7152.61	6584.77	5872.17	6752.41	7684.12	6952.75	6810.24	6304.2	6357.44	6616.45	6459.99	6052.04	6839.2	6269.86	6235.46	6448.39	6831.05	6476.84	7055.9	7335.69	7645.61	5846.84	6798.26	6718.36	5905.25	6646.51	6944.98	6526.28	7006.57	6255.35	6686.54	6012.29	6341.99	6322.46	6795.36
534	13.97_543.3303n	543.33	588.33	1	13.9653	-0.00646643	-0.0273862		1.1393	28588.1	25092.8	24825.1	22574.3	25209.9	29649.4	25511.8	30942	24845.7	21829.6	24814.9	20781	21565.7	22245.9	20591.9	28367.3	25236.2	22560.6	27579.9	26869	29228.6	24296.1	33958.9	22132.3	24489.6	24244	35647.6	20867.1	27126.2	23599.5	25848.3	23795.9	20672.8	21386.7	27879.6	24335.2	29371.8	27115.5	26487.7	26108.5
441	14.05_233.6499n	233.65	526.302	1	14.0492	-0.00247841	-0.0266303		1.05246	7128.56	6773.21	6010.62	5643.85	7129.9	7116.05	6698.7	7615.38	7152.41	6785.73	6275.15	6662.19	6969.42	6877.45	6192.32	6200.42	7270.46	7185.32	7083.57	7373.48	7213.9	6458.5	7468.34	7258.49	5684.99	6728.52	7059.77	6931.75	7199.1	7067.85	7319.53	5541.47	6329.41	6165.1	6742.41	7433.8	6761.99	7718.54	7365.11	6476.34
111	13.76_253.2123m/z		253.212	1	13.7581	-0.000511014	-0.0262209		0.95543	195.469	204.587	219.696	192.45	241.964	254.979	234.249	276.489	221.431	207.189	176.382	221.25	212.833	212.269	218.82	177.049	216.873	199.405	189.816	196.58	199.112	177.666	208.518	201.686	202.549	251.071	242.153	189.024	226.262	193.044	195.725	191.365	180.69	182.76	227.882	230.837	217.521	228.256	226.943	209.086
801	14.11_804.2321m/z		804.232	1	14.1121	-0.000678957	-0.0257739		1.02717	402.107	391.47	423.729	347.105	487.198	439.551	376.354	344.717	347.43	471.237	457.12	474.289	389.795	371.177	342.563	420.65	366.223	385.849	399.504	358.183	399.969	411.737	438.537	438.572	340.434	421.001	349.487	351.028	365.444	339.881	419.508	421.858	421.465	432.4	443.166	418.058	415.926	429.867	397.628	468.148
339	15.16_462.2987m/z		462.299	1	15.1636	-0.000883841	-0.024883		0.914056	385.243	421.465	380.635	393.392	410.668	356.77	367.845	443.061	478.104	359.418	387.653	557.301	507.13	488.179	429.94	445.405	526.209	447.317	449.101	411.9	359.056	403.898	366.118	350.779	295.519	293.457	510.339	431.889	362.248	582.316	303.231	390	401.538	621.245	466.009	457.404	421.495	320.367	472.65	384.622
294	0.82_425.0283n	425.028	406.01	1	0.824383	-0.000995657	-0.0246111		0.931965	555.583	596.142	531.232	601.534	548.502	496.257	528.754	445.293	580.897	605.177	589.865	669.24	479.493	648.345	616.601	606.391	643.254	865.146	587.717	536.513	478.17	691.075	516.573	645.279	432.514	557.582	484.743	651.405	533.35	627.836	651.923	405.411	582.002	819.994	469.644	647.022	504.056	530.422	657.013	449.573
931	0.72_1018.7941m/z		1018.79	2	0.719567	-0.000520838	-0.0240408		0.848742	301.194	354.871	367.673	384.839	360.673	401.526	340.618	309.259	329.227	351.523	343.412	332.726	336.32	354.65	354.994	332.725	355.826	347.299	315.051	312.277	304.241	312.19	276.069	347.924	339.019	408.986	287.789	306.511	353.087	301.693	364.282	333.274	313.601	381.184	311.977	366.287	316.039	317.703	354.218	357.471
902	0.68_960.9376m/z		960.938	1	0.67765	-0.00070634	-0.0240014		0.902579	321.6	356.312	316.346	423.45	282.873	272.03	296.955	225.384	368.411	337.624	311.958	400.297	387.709	458.17	420.577	362.27	337.26	395.939	345.886	320.025	335.518	311.076	319.782	241.183	336.048	331.602	245.864	365.389	343.151	300.104	392.278	334.028	378.507	439.965	400.366	379.045	300.127	334.085	278.375	383.394
148	1.17_280.0384n	280.038	279.031	1	1.1679	-0.000712769	-0.0235413		0.995198	321.257	322.807	349.607	370.497	423.68	336.316	315.81	280.283	354.053	405.496	389.715	535.944	411.56	386.343	389.49	386.137	353.919	390.087	330.535	326.658	374.629	287.781	295.961	423.121	342.926	367.23	342.534	369.766	303.819	385.708	381.845	524.746	368.264	440.372	357.057	359.562	304.988	310.929	309.79	394.536
837	14.12_840.4790m/z		840.479	1	14.1226	-0.000771748	-0.0221591		1.20293	526.758	437.894	485.92	425.47	461.756	510.516	507.1	576.429	406.161	401.329	534.708	401.209	471.927	399.234	395.41	621.452	425.231	358.697	479.287	528.671	553.659	485.221	539.48	364.353	416.281	440.25	607.728	359.21	447.262	462.009	403.856	485.162	527.681	421.939	559.196	410.544	636.319	483.822	557.3	484.684
1329	0.71_1845.6429m/z		1845.64	3	0.709083	-0.000968833	-0.0220442		1.03512	1581.64	1527.98	1646.48	1568.55	1424.93	1517.29	1714.53	1559.8	1542.27	1605.87	1621.65	1469.7	1481.7	1401.32	1373.48	1674.01	1346.52	1306.54	1548.47	1534.11	1529.16	1677.2	1586.07	1495.37	1593.43	1670.61	1579.32	1598.92	1432.83	1532.27	1400.01	1475.6	1761.6	1407.62	1442.11	1350.46	1536.26	1595.02	1538.32	1521.21
1262	0.70_1642.0214m/z		1642.02	1	0.6986	-0.000657638	-0.0213841		0.974785	820.476	841.699	917.651	819.922	789.879	839.272	882.078	785.674	794.329	893.106	876.163	802.816	700.441	779.847	815.861	910.301	753.775	738.191	857.664	789.556	804.989	874.497	812.862	813.889	896.619	977.88	871.348	816.89	780.897	797.62	769.867	793.106	833.916	762.711	810.327	754.272	765.975	797.495	785.654	831.461
992	13.95_1107.6495m/z		1107.65	1	13.9549	-0.00185935	-0.0213071		1.22134	3061.91	2507.02	2248	2191.92	2492.1	3375.07	2811.76	3685.83	2695.29	2283.8	2386.17	1884.49	2093.04	2305.39	2095.95	2726.66	2630.42	2135.16	2899.89	3058.84	2855.95	2616.02	3716.82	2414.56	2169.85	2699.99	3737.93	2164.05	3148.44	2893.15	3074.17	2012.11	1876.57	2192.44	2636.3	2718.06	2851.93	2669.8	2829.08	2305.32
1313	0.71_1777.6570m/z		1777.66	3	0.709083	-0.000857399	-0.0195702		1.04311	1882.01	1804.23	1992.69	1908.6	1738.11	1861.14	2030.53	1832.23	1859.17	1995.56	1985.69	1838.24	1748.21	1738.52	1817.28	1931.47	1612.22	1683.5	1737.38	1758.08	1849.43	2002.44	1918.09	1849.75	1973.48	2022.46	1905.46	1833.76	1710.42	1781.52	1744.82	1929.83	2022.21	1873.63	1731	1635.09	1881.15	1804.16	1909.99	1894.15
1069	0.72_1214.7602m/z		1214.76	2	0.719567	-0.000412795	-0.0189277		0.886566	223.109	251.656	220.842	279.182	251.276	307.493	267.362	233.171	240.061	283.894	255.278	269.525	235.05	247.787	263.224	223.399	279.906	284.924	250.39	252.927	236.209	193.665	209.635	239.114	246.37	307.152	217.099	248.55	286.419	223.171	303.009	256.797	246.477	292.136	184.013	287.47	222.991	241.672	250.1	235.155
1066	0.70_1208.7693m/z		1208.77	2	0.6986	-0.00159426	-0.0188045		0.969471	6580.02	6787.22	7056.18	7348.94	6899.5	7244.91	6722.24	5997.84	6769.31	7845.3	7100.39	7001.03	6409.97	6461.83	6742.84	6597.17	6071.5	6916.24	6341.64	6288.11	6430.2	7000.9	6600.86	7098.49	7434.74	7803.99	6012.83	6844.63	6779.39	6101.38	6856.98	6978.12	6705.8	7175.01	6259.66	6849.34	6088.4	6464.9	6439.9	6936.09
616	13.93_655.2750n	655.275	636.257	1	13.9339	-0.00156119	-0.018101		1.07018	6700.33	6260.94	5820.97	6112.4	6167.41	6791.82	5960.34	6227.99	7076.86	6315.7	5924.9	5753.29	6243.28	6710.94	6395.75	5908.63	6318.37	5769.36	6444.07	6686.29	6398.59	6402.19	7314.25	6728.95	5696.36	6611.07	5988.69	6738.25	6814.95	7136.94	7231.08	5742.2	6048.87	5981.12	5891.33	6588.58	5735.06	6404.26	6400.4	5781.09
1119	0.72_1288.2022m/z		1288.2	2	0.719567	-0.000469447	-0.0179611		0.850955	299.032	351.407	309.365	416.573	338.776	273.586	376.201	338.104	339.308	373.923	396.374	339.353	324.504	348.708	343.972	386.924	374.937	408.567	345.88	358.218	323.818	276.025	238.064	379.417	320.218	346.714	340.982	330.006	333.938	326.522	369.925	363.517	346.058	411.38	223.001	381.38	362.51	303.6	332.281	344.583
34	5.06_178.0492m/z		178.049	1	5.06417	-0.000775441	-0.0176896		1.213	140.725	116.014	178.41	207.102	209.334	198.987	286.194	76.57	134.931	133.597	138.724	228.002	362.584	497.954	177.153	79.442	111.827	262.041	118.289	46.7714	141.852	173.134	201.142	60.104	220.991	126.747	338.213	226.998	153.898	188.007	493.237	47.3711	303.683	261.93	140.246	508.654	135.074	85.5003	64.3615	69.9174
838	0.72_795.8477n	795.848	840.786	1	0.719567	-0.000864656	-0.0168604		0.837799	476.834	569.15	542.329	645.799	929.813	948.485	844.441	640.787	610.698	865.987	543.89	875.984	525.132	511.602	674.091	554.664	546.092	727.053	552.438	608.229	517.655	402.602	378.849	888.43	577.751	925.436	555.74	476.36	591.28	577.273	942.478	726.814	647.404	859.986	399.783	745.077	528.472	441.753	537.322	468.777
666	14.69_680.2435m/z		680.243	1	14.6943	-0.000760733	-0.0166263		1.03665	2753.37	2656.02	2618.56	2797.47	2894.48	2470.18	2618.83	2590.94	2501.86	2800.51	2741.65	2811.07	2814.21	2753.63	2920.15	2768.37	2638.89	2749.43	2848	2576.04	2855.91	2710.21	2871.31	2814.7	2812.36	2556.78	2699.04	2935.66	2696.83	2629.44	2542.32	3031.71	2925.97	2540.83	2759.29	2649.49	2750.48	2776.34	2735.05	2631.23
1288	0.71_1709.6697m/z		1709.67	3	0.709083	-0.000775863	-0.0160832		1.02583	2194.34	2139.1	2341.72	2282.06	2028.62	2184.58	2397.44	2068.59	2168.14	2453.47	2379.53	2069.52	2090.59	2121.67	2181.85	2244.28	1933.43	2025.82	2104.94	2096.41	2267.87	2348.7	2064.39	2112.33	2435.27	2405.59	2123.7	2191.42	2244.4	2089.73	2103.34	2387.09	2282.59	2110.83	2044.09	1964.86	2043.51	2222.02	2206.7	2207.73
612	13.93_632.3144m/z		632.314	1	13.9339	-0.000989421	-0.0153266		1.0859	3637.76	3350	3207.69	3387.53	3504.71	3893.11	3415.55	3724.28	3784.29	3543.45	3202.05	3306.1	3346.36	3681.49	3477.48	3216.12	3382.91	3175.47	3482.71	3697.87	3477.3	3478.56	3897.32	3769.23	3071.94	3871.89	3515.08	3681.71	3712.69	3843.48	4053.28	3159.76	3404.11	3352.71	3141.75	3703.49	3168.48	3475.99	3441.39	3163.17
1047	13.95_1175.6362m/z		1175.64	1	13.9549	-0.000457429	-0.0149772		1.19584	404.476	338.237	285.162	309.13	335.963	454.22	374.712	485.013	377.399	342.21	333.899	276.66	288.954	318.516	311.004	353.353	356.443	321.204	389.233	397.78	366.367	357.797	495.961	343.855	296.813	394.894	481.054	294.686	424.284	384.423	451.735	292.961	260.984	310.848	338.574	367.04	389.262	354.102	372.514	318.033
822	0.68_824.9658m/z		824.966	1	0.67765	-0.000486781	-0.0147993		0.915363	435.596	475.873	459.351	557.035	355.584	403.636	433.923	335.693	508.092	502.155	395.06	552.283	503.007	619.989	566.406	482.591	461.528	535.017	436.327	445.715	443.468	424.174	429.027	331.675	424.049	444.475	371.441	469.964	485.741	423.279	527.959	459.516	511.471	621.73	504.287	532.7	451.731	460.601	399.732	524.064
439	13.88_525.2802m/z		525.28	1	13.8815	-0.00107613	-0.0141806		1.15469	3039.16	2632.02	2294.96	2024.08	2408.89	2354.37	2589.77	3192.16	2851.5	2363.04	2461.94	2110.46	2602.52	2407.15	2354.84	2617.54	2881.24	2531.13	2542.16	2905.54	3127.68	2855.84	3267.58	2416.48	2427.51	2101.82	3246.15	2290.59	2651.79	2795.55	2533.38	1813.96	2238.56	2097.48	3074.53	2648.47	3035.48	3024.1	3000.72	2382.77
638	13.97_656.3133m/z		656.313	1	13.9653	-0.000736019	-0.0138311		1.0843	1745.01	1609.34	1540.37	1486.87	1658.26	1901.88	1553.8	1830.37	1584.41	1433.8	1600.17	1389.05	1381.26	1444.2	1368.83	1736.88	1565.83	1497.19	1700.53	1619.88	1767.2	1524.8	2068.15	1493.17	1531.71	1615.33	2092.99	1339.42	1675.31	1458.11	1658.94	1561.67	1307.43	1458.09	1747.11	1527.66	1810.33	1699.38	1629.6	1676.88
1307	0.70_1755.3373m/z		1755.34	3	0.6986	-0.00051126	-0.0137806		1.03201	1672.98	1621.08	1730.8	1725.28	1526.86	1628.84	1719.67	1509.27	1612.19	1783.38	1670.22	1633.66	1546.34	1629.02	1569	1690.6	1515.51	1557.92	1543.67	1624.69	1684.12	1718.19	1664.91	1574.32	1804.85	1809.87	1597.23	1691.03	1591.23	1559.33	1554.16	1724.04	1698.67	1612.62	1515.87	1473.01	1645.31	1647.27	1585.54	1649.48
879	0.72_908.7769m/z		908.777	1	0.719567	-0.000489688	-0.0130812		0.814895	250.711	307.66	259.984	335.417	485.334	509.655	431.569	313.089	335.584	442.734	274.501	466.246	253.886	235.855	348.89	275.059	296.573	442.811	283.694	318.76	275.801	219.122	189.16	441.657	299.001	456.293	298.613	244.559	303.599	304.681	458.258	403.387	349.924	459.83	190.597	409.705	268.686	232.124	290.358	264.397
522	13.94_581.3165m/z		581.316	1	13.9444	-0.00038089	-0.0124605		1.11071	828.231	745.676	716.901	730.811	727.161	815.193	775.86	844.422	836.67	760.58	694.56	671	749.9	789.86	724.862	734.226	754.585	705.261	823.249	845.305	801.132	782.47	884.016	786.359	664.374	802.717	807.027	816.942	811.21	891.988	854.949	672.546	774.04	725.677	699.686	786.158	731.291	773.543	793.591	701.349
553	14.05_598.2322m/z		598.232	1	14.0492	-0.000295226	-0.0124384		1.00311	565.258	563.505	523.748	516.142	585.737	564.538	509.536	555.293	589.493	547.02	516.882	574.745	575.187	615.439	539.35	508.561	600.891	566.065	591.625	599.373	568.256	522.453	570.95	607.863	483.228	545.217	520.196	629.787	589.847	559.081	597.181	545.524	534.314	531.692	573.003	569.179	502.38	614.381	582.202	585.515
512	13.90_576.1997m/z		576.2	1	13.9024	-0.000330487	-0.0119324		1.06028	447.721	422.267	319.926	352.847	400.883	373.521	403.637	447.584	488.563	401.257	344.883	372.357	426.842	455.849	460.43	382.144	469.51	427.512	419.865	462.914	419.628	472.808	435.532	435.095	363.528	336.283	401.629	379.965	419.656	425.277	453.079	356.548	361.967	393.189	516.405	457.782	401.323	487.725	456.745	495.502
889	0.72_923.8238m/z		923.824	2	0.719567	-0.000414986	-0.010501		0.896275	874.029	975.179	959.436	1159.58	765.251	834.582	961.717	879.604	981.086	944.848	1026.62	828.813	930.666	872.848	1075.9	997.666	993.639	812.363	989.908	938.63	944.283	815.618	797.583	837.114	1049.76	820.612	916.469	912.74	968.178	969.98	829.257	1141.82	943.759	889.154	859.653	765.536	995.01	915.137	939.542	906.919
867	0.68_892.9528m/z		892.953	1	0.67765	-0.00031514	-0.0101143		0.917468	384.618	419.217	392.609	485.765	305.981	312.131	380.915	257.55	420.657	407.876	354.325	448.061	478.862	539.042	476.56	417.789	411.808	461.173	372.039	374.214	398.022	387.017	379.219	282.055	358.247	388.985	324.343	429.037	376.437	361.469	468.986	368.318	433.698	494.474	481.126	439.768	379.911	432.733	356.089	437.576
1255	13.94_1626.9692m/z		1626.97	1	13.9444	-0.000376365	-0.00925826		1.2884	527.011	409.043	322.667	341.706	347.02	546.503	479.236	654.848	468.317	355.437	354.667	260.279	292.19	366.62	332.738	390.113	434.887	349.23	468.103	544.44	476.324	455.411	631.869	396.094	321.114	449.753	592.666	388.542	569.12	541.662	565.086	235.303	288.366	311.559	368.941	447.673	422.879	373.343	487.008	339.276
1149	0.72_1355.3907m/z		1355.39	3	0.719567	-0.000234358	-0.00914187		0.956772	292.313	305.519	316.607	363.183	211.61	226.373	278.421	323.225	310.596	273.214	333.872	272.385	297.227	306.984	287.316	339.869	306.966	239.912	319.903	314.875	245.843	332.716	275.816	225.904	310.01	244.704	341.768	271.018	295.489	336.167	241.575	346.139	290.645	280.418	279.573	226.204	338.461	308.777	304.453	270.574
978	0.72_1091.7820m/z		1091.78	2	0.719567	-0.000154914	-0.00712009		0.924318	282.817	305.974	322.355	353.404	283.84	281.331	292.765	314.973	311.25	308.66	350.877	274.664	296.034	290.764	289.674	327.986	290.704	291.214	313.17	310.764	296.302	270.062	254.142	277.131	341.224	309.92	327.307	271.109	295.386	330.613	326.672	333.517	299.408	339.373	228.055	293.633	296.346	223.691	319.678	286.49
486	13.32_562.3119m/z		562.312	1	13.3202	-0.000112532	-0.00487449		1.05344	243.283	230.941	226.282	240.826	246.337	290.267	247.513	227.849	196.739	196.545	207.083	219.545	243.399	253.258	240.972	226.263	233.764	275.117	292.564	242.987	264.451	223.261	242.434	303.381	231.785	292.622	284.797	272.635	266.749	250.335	276.087	136.914	194.696	244.534	224.597	235.522	212.704	237.827	228.165	188.887
1103	0.72_1264.7550m/z		1264.76	2	0.719567	-0.000148325	-0.00469931		0.892472	476.216	533.592	481.082	589.58	591.163	641.742	605.212	445.709	502.891	655.237	598.561	596.181	500.636	495.639	494.604	506.611	541.395	608	470.602	534.748	512.378	464.027	393.711	589.296	524.483	594.857	481.742	521.086	518.942	487.029	612.994	565.745	472.824	667.263	456.84	549.578	492.404	521.517	495.491	572.33
681	13.97_688.2506m/z		688.251	1	13.9653	-0.000119762	-0.00455191		1.24542	144.353	115.907	137.656	59.4501	187.753	138.283	145.334	70.7306	72.8655	176.381	120.921	139.269	120.699	81.6085	42.6482	141.805	108.962	151.107	124.167	131.439	137.143	136.718	172.113	156.298	56.4845	166.165	80.3937	79.8425	91.3324	94.7135	173.704	53.0195	85.7202	148.814	140.994	190.76	127.222	214.591	94.5776	179.962
740	15.80_759.2331n	759.233	740.215	1	15.8006	-0.000208258	-0.00344118		1.13748	2566.41	2256.23	2551.33	2368.31	2365.39	2020.03	2402.29	2498.45	2615.08	2009.2	2186.77	2592.89	2573.85	2704.63	2376.8	2437.24	2656.89	2548.32	2496.09	2452.36	2808.43	2275.42	2729.42	2286.74	2527.75	2276.34	1988.43	2511.4	2538.9	2263.71	2877.73	2840.68	2706.75	2744.22	2553.58	2500	2292.29	2589.31	2614.63	2448.53
874	0.72_898.8105m/z		898.81	2	0.719567	-7.3341e-05	-0.00338733		0.87411	305.432	349.421	338.631	396.412	344.595	358.537	368.379	330.522	360.22	342.238	360.955	362.144	342.852	326.18	372.498	342.635	362.237	378.946	336.195	344.585	301.848	323.614	251.683	350.582	348.312	356.174	326.809	321.662	345.449	374.916	342.114	370.11	329.693	397.151	296.96	349.053	360.726	299.733	314.158	292.7
496	14.14_565.8977m/z		565.898	1	14.1435	-0.000201234	-0.00319496		1.24136	1269.53	1022.69	963.772	817.258	776.439	1103.46	1205.96	1590.6	1250.84	1007.44	823.071	774.902	1219.81	1272.75	872.554	1162.6	1197.21	586.216	1039.42	1402.34	1082.31	1268.54	1324.92	1187.8	600.467	1124.51	1327.99	1134.74	1086.79	1544.21	1426.46	602.268	1174.52	890.748	777.763	1120.33	1063.19	1169.26	1365.41	776.366
334	1.15_458.0677m/z		458.068	1	1.14693	-4.45386e-05	-0.00106241		0.901221	472.238	523.998	366.222	464.33	444.78	374.899	318.039	336.526	507.093	499.212	429.462	626.504	437.976	592.163	520.986	512.453	557.312	773.915	504.111	494.245	365.024	580.649	449.034	500.968	351.657	466.386	375.178	564.272	419.836	490.312	532.026	319.645	449.509	689.724	378.681	639.787	418.042	453.753	588.651	427.169
732	13.97_691.2933n	691.293	736.244	1	13.9653	4.00702e-05	0.000643629		1.13073	2608.56	2306.97	2249.71	2154.2	2352.3	2696.29	2326.9	2838.13	2394.01	2142.65	2293.98	1983.3	2158.17	2129.48	2127.11	2598.83	2283.48	2061.69	2437.71	2511.53	2638.38	2310.94	2973.39	2197.79	2270.23	2354.51	2977.87	2029.75	2478.64	2296.9	2462.73	2260.6	2062.58	2110.07	2576.2	2286.32	2667.26	2531.55	2451.38	2292.55
203	0.74_326.7581m/z		326.758	3	0.740533	3.94542e-05	0.0015335		0.909987	344.475	378.55	375.849	420.116	355.883	341.556	388.014	373.519	381.003	322.979	413.652	365.067	334.411	315.286	439.79	411.71	412.235	376.068	401.833	376.042	363.431	329.35	309.078	407.939	387.332	338.845	359.743	332.818	359.935	432.049	388.019	472.561	408.81	326.966	306.474	371.679	380.05	378.267	335.81	316.22
1239	0.70_1596.7017m/z		1596.7	3	0.6986	0.000169406	0.00406456		1.00967	1986.57	1967.55	2106	2130.79	1957.63	2080.98	2075.32	1891.05	2010.74	2206.71	2166.95	2060.21	1887.32	1897.34	1940.35	1970.11	1772.6	1933.88	1863.61	1933.89	1915.7	2111.56	1985.12	2079.48	2206.53	2235.41	1882.02	2041.06	1978.47	1843.51	1977.13	2025.03	2036.9	2079.33	1910.12	1910.75	1905.49	1987.29	1977.89	1996.57
647	13.97_679.2720n	679.272	660.254	1	13.9653	0.000352819	0.00465225		1.09094	4036.38	3699.91	3451.62	3274.21	3646.94	4061.54	3346.13	3840.52	3758.59	3341.61	3680.89	3163.57	3253.64	3296.3	3254.29	3841.41	3609.29	3335.54	3912.21	3758.3	4091.61	3576.98	4718.64	3391.5	3582.99	3456.49	4291.42	3141.46	3882.68	3402.09	3741.56	3487.46	2905.04	3265.06	4140.94	3664.94	4020.48	4049.35	3797.97	3732.34
872	0.73_897.4338m/z		897.434	1	0.73005	0.000106189	0.00505982		0.87851	157.327	179.084	173.52	174.824	104.217	111.304	120.354	148.631	156.462	123.532	214.812	130.558	182.144	180.119	163.2	184.712	193.726	179.093	150.523	159.709	136.358	175.89	157.352	130.129	156.06	106.889	142.061	169.727	158.13	189.438	119.363	153.655	125.921	136.164	189.547	161.698	166.509	195.483	162.311	199.28
654	15.90_666.3030m/z		666.303	1	15.903	0.000242624	0.00573743		1.28528	563.358	438.316	688.87	462.808	383.708	450.085	482.768	583.949	539.928	333.691	423.259	456.528	688.166	586.25	418.324	486.184	571.323	403.904	544.031	630.887	614.37	394.741	613.436	466.126	497.931	444.55	402.973	445.091	435.862	558.091	591.731	659.766	624.66	876.479	437.407	440.986	412.88	616.875	548.013	532.233
1190	0.70_1446.7258m/z		1446.73	2	0.6986	0.000393856	0.00596801		0.971063	3917.03	4033.76	3955.82	4389.49	4009.36	4333.31	3947.89	3514.97	3970.8	4671.27	4311.1	4063.58	3754.71	3765.89	3939.4	3912.54	3565.68	4014.45	3717.55	3672.85	3893.8	4149.28	3952.19	4149.6	4413.41	4490.65	3626.21	4097.74	3926.77	3545.26	4018.17	4299.94	3917.29	4230.9	3750.46	3903.36	3602.92	3825.56	3847.66	4116.06
1094	14.13_1247.5663m/z		1247.57	1	14.1331	0.000287158	0.00779303		1.06293	985.277	926.946	940.119	1008.76	1127.71	1164.66	934.923	980.245	909.675	1093.05	1043.18	967.949	917.845	932.486	887.602	1078.36	856.378	841.116	900.235	979.627	953.311	953.669	1054.5	1065.07	820.823	1107.8	889.801	854.824	955.161	916.081	1061.58	1070.7	942.246	1039.18	1053.05	1029.82	1035.74	970.152	1026.94	931.211
821	14.43_824.2280m/z		824.228	1	14.4346	0.000125166	0.00793588		0.98939	266.844	269.705	282.514	264.709	280.236	270.434	261.796	251.442	241.404	278.676	257.852	284.72	245.218	241.109	276.013	274.985	301.315	291.893	265.921	274.975	277.061	243.612	271.727	293.105	267.911	275.613	262.681	266.447	267.112	260.206	244.899	271.076	257.857	264.471	269.927	297.119	262.467	285.351	269.461	275.572
1088	14.68_1216.5312n	1216.53	1237.51	1	14.6838	0.000411948	0.00848301		1.03567	2705	2611.83	2506.4	2550.46	2947.82	2378.77	2488.67	2477.09	2350.98	2737.93	2671.07	2854.05	2767.14	2826.73	2741.02	2709.63	2650.12	2866.39	2780.82	2587.5	2755.08	2719.82	2757.6	2913.67	2719.67	2480.39	2620.51	2888.85	2700.59	2566.31	2569.14	2888.49	2829.11	2501.86	2701.99	2665.86	2634.81	2722.25	2638.94	2479.03
1043	14.65_1172.6299n	1172.63	1171.62	1	14.6524	0.000391448	0.00964104		1.00937	1427.46	1414.2	1285.88	1413.06	1665.43	1301.99	1353.67	1338.75	1306.47	1481.32	1456.09	1623.2	1445.06	1569.49	1560.08	1444.51	1458.97	1652.57	1473.2	1353.15	1424.69	1439.54	1492.44	1606.16	1550.17	1384.52	1389.56	1592.38	1510.12	1307.28	1385.91	1612.72	1456.72	1468.65	1439.23	1567.19	1376.64	1465.44	1409.29	1293.55
648	14.12_679.2745n	679.274	660.257	1	14.1226	0.00100056	0.00994797		1.00264	7477.42	7457.73	7333.85	7333.14	7944.15	8315.63	6382.68	6719.37	7027.9	7245.44	7663.67	6992.06	6712.79	6686.41	6767.62	7856.24	6838.52	6796.01	7414.6	6873.51	7809.41	6723.96	8502.78	6976.84	7545.07	6933.53	7649.18	6320.59	7387.35	5987.1	7131.89	8447.37	6122.65	6943.55	8138.82	7156.98	7987.77	8065.55	7136.42	8199.3
1317	0.71_1789.3256m/z		1789.33	3	0.709083	0.000361078	0.0117086		1.01253	761.58	752.159	847.239	734.571	701.355	697.48	838.165	703.114	717.388	750.515	797.188	649.355	757.792	723.414	727.942	746.583	703.805	682.378	731.856	704.457	777.043	806.393	758.427	681.898	806.777	783.35	778.053	668.454	760.25	689.962	664.924	876.66	787.769	788.379	627.357	623.779	764.886	704.68	771.813	790.716
566	14.10_606.2323m/z		606.232	1	14.1016	0.000213275	0.0125656		1.10257	230.781	209.313	186.906	197.293	199.419	212.724	220.946	235.463	218.205	215.109	192.218	185.261	237.666	232.86	214.933	217.347	214.089	194.219	202.225	238.781	223.686	240.272	220.386	228.57	175.93	200.635	201.226	198.836	217.485	209.754	216.417	217.047	226.43	200.926	245.225	236.026	212.644	237.685	240.741	238.841
770	14.03_774.1305m/z		774.131	1	14.0282	0.000346685	0.0135403		1.20531	323.182	268.131	247.763	230.997	256.859	275.938	286.286	339.822	314.209	240.544	292.546	220.064	273.837	250.8	287.131	291.39	271.99	230.553	243.632	304.826	338.899	308.617	340.387	257.151	261.051	220.825	368.626	238.648	267.767	312.391	261.246	221.424	269.565	253.933	367.856	266.367	322.802	282.988	346.075	220.722
936	0.72_1026.2976m/z		1026.3	2	0.719567	0.000424717	0.0135417		0.902568	677.18	750.281	781.594	882.015	667.385	689.074	716.487	672.265	673.19	807.33	785.472	689.145	703.131	721.747	795.834	763.278	767.324	682.844	783.154	712.214	688.494	634.133	673.878	712.068	784.981	730.351	684.629	730.827	747.087	728.951	750.126	879.007	705.951	761.574	584.93	639.273	749.239	754.082	714.868	703.669
93	1.15_243.0606m/z		243.061	1	1.14693	0.000268574	0.0143698		0.978641	176.34	180.189	139.378	144.746	154.877	156.813	150.141	145.65	166.103	167.419	155.351	212.727	172.15	182.582	195.606	148.553	173.149	177.725	162.566	184.879	169.679	181.664	169.139	193.395	139.21	164.794	136.272	178.975	139.896	159.191	221.076	153.273	198.534	132.946	174.757	195.231	164.106	160.785	154.755	158.346
1305	14.66_1751.1134m/z		1751.11	1	14.6628	0.00146806	0.014662		1.12109	1085.91	968.615	999.33	2931	1099.56	1054.29	801.475	685.63	973.298	957.986	1425.27	1184.87	1133.31	1140.88	1056.31	867.665	1269.68	1053.08	1214.13	976.426	1032.97	987.916	1346.31	1149.83	1082.21	979.721	667.073	1190.96	1118.9	854.144	947.19	1351.37	725.71	4377.72	1041.42	988.014	809.93	1124.31	850.86	955.649
702	14.15_709.2493m/z		709.249	1	14.154	0.000580054	0.0149081		1.08303	1100.08	1015.74	1087.84	969.658	1193.64	1154.2	1187.65	1122.12	1040.78	1220.74	1046.42	1190.53	1174.55	1056.35	958.422	1083.85	999.928	1042.53	1026.8	1101	1082.8	1132.09	1084.45	1232.15	858.382	1220.14	1095.05	1097.48	965.36	1129.53	1210.28	967.203	1280.75	1153.89	1005.21	1157.73	1056.24	1161.82	1103.25	1093.97
693	13.94_683.2691n	683.269	704.243	1	13.9444	0.000668745	0.0152007		1.08791	1992.37	1831.37	1764.67	1759.93	1892.95	2017.45	1828.1	1858.8	2022.23	1992.36	1797.31	1810.36	1857.34	1927.93	1819.7	1812.44	1827.97	1757	1907.75	1972.54	1941.27	1933.96	2121.72	2019.74	1633.11	1983.05	1788.74	1970.68	1974.72	2047.44	2211.11	1703.72	1849.34	1858.95	1803.19	1963.42	1769	1991.16	1898.31	1812.4
768	14.16_772.2241m/z		772.224	1	14.1645	0.000475024	0.0152626		1.01285	557.835	550.759	548.069	582.605	677.161	652.586	563.453	507.881	515.199	721.305	586.086	667.226	599.521	600.391	562.075	580.262	514.842	573.672	521.203	543.559	552.903	587.904	546.974	685.107	481.954	658.124	470.969	568.071	531.084	572.101	651.482	602.044	583.548	664.462	583.024	662.676	527.343	611.068	532.409	605.132
1003	0.72_1125.7640m/z		1125.76	2	0.719567	0.000446724	0.0155745		0.786807	124.396	158.103	161.205	179.22	253.666	266.76	199.423	143.792	155.009	280.161	160.751	248.931	150.327	137.026	159.708	154.449	152.049	248.173	163.633	143.298	130.129	118.26	105.898	241.972	121.578	286.917	142.545	133.858	148.168	165.846	275.298	162.584	156.027	255.468	112.469	232.998	160.13	157.919	147.255	155.928
1013	14.67_1154.5969n	1154.6	1135.58	1	14.6733	0.00116293	0.0164123		1.05477	4910.16	4655.21	4266.15	4381.73	4931.29	3947.73	4748.2	4719.2	4155.05	4433.37	4869.54	5125.54	5068	5014.72	4745.8	4981.25	4956.16	5017.37	4973.82	4739.92	4970.04	4816.54	5114.15	5075.23	4943.7	4262.18	4924.3	5126.42	4871.09	4641.93	4257.09	4858.04	5008.38	4442.2	4912.69	4795.2	4931.84	4840.93	4906.65	4048.78
1050	0.72_1180.7620m/z		1180.76	2	0.719567	0.000563383	0.0165973		0.842868	427.593	507.307	465.552	556.509	608.154	574.131	535.985	436.312	434.263	613.021	487.46	608.026	445.513	418.619	490.617	475.798	459.466	637.178	435.23	469.576	430.7	414.749	395.347	565.259	513.138	602.211	424.173	414.007	444.459	458.539	558.482	485.987	492.85	638.796	382.463	595.239	477.419	432.914	459.186	499.553
1131	0.70_1310.7507m/z		1310.75	2	0.6986	0.00148286	0.0185807		0.972103	5899.24	6068.53	6235.65	6491.84	6185.74	6365.92	5974.13	5362.79	6053.26	6998.76	6366.45	6138.9	5586.62	5605.75	6031.72	5837.35	5580.34	6061.17	5627.54	5601.74	5875.77	6257.75	5861.7	6425.75	6634.51	6897.44	5353.65	6104.16	6018.41	5340.86	6285.95	6410.32	5945.79	6297.69	5615.61	5974.01	5470.08	5830.46	5733.61	6172.73
685	14.12_689.2529m/z		689.253	1	14.1226	0.000459092	0.0187408		1.09337	320.528	293.155	301.945	251.447	337.302	330.855	265.501	217.099	263.829	306.434	331.267	295.364	306.791	269.634	207.33	332.63	262.831	271.09	313.358	291.918	332.316	311.848	346.03	299.29	253.132	323.533	269.432	242.953	277.693	244.607	283.441	299.147	263.442	300.031	357.132	318.082	325.782	360.652	283.918	347.403
639	14.12_656.3141m/z		656.314	1	14.1226	0.00127524	0.0195594		1.00775	3107.01	3083.11	3144.54	3131.95	3452.22	3580.07	2768.1	3017.14	2900.95	3207.87	3243.44	3069.44	2814.11	2807.51	2780.02	3388.37	2844.14	2836.3	3070.22	2857.72	3232.08	2853.99	3484.26	3052.91	3094.26	3097.15	3352.11	2641.49	2981.12	2527.91	3094.18	3633.19	2776.43	3064.38	3409.64	3033.55	3355.23	3308.93	2973.09	3485.84
537	14.12_588.5738m/z		588.574	1	14.1226	0.00142694	0.0196043		1.1342	1603.91	1414.14	1433.22	1119	1337.37	1576.52	1448.65	1915.9	1211.58	1073.56	1444.77	1008.6	1177.24	1053.12	908.576	1809.63	1368.82	1017.55	1439.32	1469.13	1705.63	1262.26	1978.63	1041.73	1327.64	1149.27	2372.66	886.302	1388.17	1147.58	1223.78	1390.57	1031.89	1057.54	1642.98	1173.26	1951.2	1624.38	1521.52	1611.59
1023	13.94_1152.6395m/z		1152.64	1	13.9444	0.000520813	0.0198949		1.18336	283.451	239.53	218.332	230.897	256.278	328.28	269.861	328.15	304.981	275.272	211.705	206.533	236.747	275.64	253.221	212.936	252.167	232.81	255.679	301.939	246.072	289.504	296.289	289.751	200.515	304.138	287.314	255.778	302.798	353.024	360.726	191.051	237.235	246.539	213.098	294.621	238.83	235.742	277.872	203.909
320	1.15_445.9833m/z		445.983	1	1.14693	0.000434915	0.0205704		0.849014	129.385	152.394	109.978	124.689	121.958	119.901	135.458	129.382	148.779	150.788	117.802	157.714	125.975	147.922	140.079	156.696	151.426	231.965	133.946	145.017	97.4204	161.851	113.251	130.54	116.796	131.841	151.009	155.54	138.756	136.798	131.232	72.3251	129.492	152.96	126.356	193.247	145.692	120.561	167.078	131.293
785	15.78_788.2192m/z		788.219	1	15.7796	0.000479964	0.020904		1.17594	358.945	305.242	340.009	335.867	327.738	314.88	360.868	377.769	368.884	296.59	300.544	372.663	348.836	383.454	335.95	330.851	373.732	371.176	330.043	332.152	401.92	326.558	375.151	331.593	361.453	355.433	334.061	371.989	357.726	308.257	399.953	396.695	415.657	371.717	380.551	343.679	320.658	339.267	352.661	334.058
786	0.72_788.8312m/z		788.831	2	0.719567	0.000642922	0.0211059		0.826196	233.87	283.068	249.843	322.615	369.659	401.68	356.638	288.644	303.395	388.034	273.931	368.914	233.037	242.061	314.019	268.448	281.499	363.467	291.44	295.611	262.995	186.964	189.91	373.166	288.567	376.291	272.735	248.5	288.033	296.766	398.612	340.735	299.127	398.349	187.807	335.64	262.745	254.839	282.26	260.227
750	14.69_757.2499n	757.25	756.243	1	14.6943	0.000766523	0.0216646		1.05533	1553.76	1472.29	1501.51	1507.53	1632.02	1308.6	1449.57	1466.5	1394.82	1522.15	1539.91	1562.72	1597.85	1549.08	1530.43	1564.72	1446.71	1477.56	1560.44	1501.43	1593.56	1526.22	1593.82	1514.26	1565.87	1398.34	1527.59	1629.44	1513.92	1447.68	1460.74	1699.23	1689.19	1436.64	1526.91	1423.31	1532.59	1516.02	1508.4	1447.9
946	0.72_1041.7894m/z		1041.79	2	0.719567	0.000773538	0.0219081		0.889054	299.115	336.442	382.847	381.181	427.584	483.338	393.801	303.906	305.933	494.844	398.309	459.237	336.62	298.702	326.373	337.866	357.745	485.243	317.927	291.792	279.185	321.855	303.628	517.479	326.603	525.202	300.644	307.107	316.206	326.062	465.472	282.21	275.455	521.556	315.434	465.688	356.316	397.174	290.527	408.355
894	0.68_933.8175m/z		933.818	3	0.67765	0.000569894	0.0225431		0.929381	398.338	428.606	417.828	483.666	396.142	439.184	476.65	369.458	409.503	508.937	440.627	427.456	388.135	415.354	440.105	428.155	357.543	363.657	408.404	397.329	388.442	412.063	395.519	380.136	512.755	512.83	381.161	412.895	379.12	377.423	422.864	441.4	409.136	469.668	393.864	403.768	400.213	392.007	364.43	424.373
848	0.72_855.8357m/z		855.836	2	0.719567	0.000791894	0.0233307		0.890407	713.328	801.126	796.226	914.339	814.89	866.911	834.095	756.667	799.838	858.451	878.646	794.523	763.482	692.13	878.887	811.439	822.451	805.284	827.212	804.828	728.045	690.048	630.391	874.232	854.109	828.424	754.217	747.976	816.333	784.718	861.605	974.421	800.945	850.098	654.283	788.702	799.634	782.868	769.277	758.232
363	1.15_488.9967m/z		488.997	1	1.14693	0.000833073	0.0235753		0.961763	412.444	428.841	326.221	344.371	358.578	297.794	326.395	357.21	406.031	413.966	374.194	516.465	401.494	460.306	401.35	476.735	481.347	633.164	413.644	433.698	346.302	486.177	383.599	384.276	298.866	390.235	424.707	459.729	357.154	427.617	420.953	290.114	430.702	535.582	341.713	527.678	392.392	363.116	509.168	363.527
900	0.70_956.8220m/z		956.822	3	0.6986	0.000851077	0.0239877		0.9566	728.628	761.685	804.101	888.375	789.28	908.354	841.681	694.137	739.48	944.61	765.662	813.508	697.98	758.647	774.5	758.909	683.447	760.963	750.836	711.991	729.153	776.165	697.202	854.21	909.018	1000.29	687.198	713.178	817.389	684.5	825.908	815.249	725.634	898.872	675.975	780.963	712.116	733.844	731.148	756.89
189	0.71_295.9727n	295.973	316.947	1	0.709083	0.00293072	0.0243493		0.956573	13227.2	13827.6	14139.6	15279.7	13951.1	14455.2	13748.6	12091.8	13708.4	15804.9	14545.1	14192.1	12953.4	13247.8	13996.4	13360.2	12477.1	14057.5	12883.2	12773.3	13027.5	14092.3	13015.5	14564.9	15097.8	15518.2	12294.6	13783	13892.1	12456	14051.4	14794.2	13404.2	14829.1	12845.4	13761.5	12553.9	13382.4	12839.1	14009.5
733	14.12_736.2479m/z		736.248	1	14.1226	0.00148727	0.0246711		1.0604	3359.24	3167.9	3349.87	3113.44	3665.12	3702.12	3184.65	3135.08	3080.96	3499.7	3491.42	3265.64	3315.7	3080.87	2921	3599.85	3036.57	3026.85	3203.12	3171.62	3476.16	3186.07	3603.1	3393.45	3005.89	3501.34	3246.16	2981.61	3062.05	3009.76	3472.77	3500.46	3366.82	3407.48	3641.41	3355.12	3471.72	3528.5	3327.48	3499.29
319	3.25_445.1172m/z		445.117	1	3.2523	0.00120433	0.0248044		0.996491	722.392	724.935	670.327	718.959	643.495	613.43	414.335	517.508	969.909	772.726	830.488	949.203	825.199	1021.48	831.804	820.734	770.524	850.288	578.639	739.39	757.068	745.948	647.16	623.628	623.169	561.293	744.192	808.87	768.59	673.028	1125.94	789.725	878.791	859.637	1004.48	635.659	696.468	664.461	638.442	864.101
1020	0.72_1146.2939m/z		1146.29	2	0.719567	0.000584813	0.024982		0.907533	399.527	440.234	471.168	480.04	379.641	424.179	447.022	429.175	400.311	408.233	477.11	402.878	429.668	385.296	439.951	454.983	436.996	417.653	470.446	424.607	410.699	393.454	369.346	362.053	417.33	420.438	438.676	420.292	453.823	418.559	358.065	507.247	435.21	457.327	388.649	369.843	438.466	433.481	447.649	442.4
1099	14.66_1255.7980m/z		1255.8	1	14.6628	0.00321658	0.0253213		1.09986	1787.98	1625.64	1629	4748.67	1839.16	1707.45	1353.11	1174.61	1638.89	1646.39	2268.5	1997.81	1863.8	1905.96	1802.07	1438.94	2001.76	1812.96	1995.73	1601.48	1721.69	1665.22	2163.53	1921.13	1816.08	1658.94	1124.33	1952.11	1822.61	1434.27	1531.22	2362.27	1234.95	7124.8	1739.31	1663.96	1373.91	1870.5	1381.06	1654.78
1081	13.94_1231.5783m/z		1231.58	1	13.9444	0.000765565	0.0255338		1.20386	395.357	328.408	293.536	297.56	297.655	420.776	379.397	454.096	376.628	337.947	323.172	251.634	301.243	335.119	318.048	320.883	334.642	287.852	364.271	434.657	354.51	359.061	433.201	381.135	256.577	389.983	411.314	326.983	423.271	447.109	439.536	256.124	310.476	295.297	300.005	358.857	344.531	346.423	373.248	281.205
587	14.97_571.3824n	571.382	616.358	1	14.9668	0.00126566	0.0271899		1.14054	1186.38	1040.19	937.974	1000.7	984.497	1114.51	1066.3	1389.94	977.226	950.13	868.118	1011.8	1040.9	1040.22	921.37	1043.62	1201.38	1143.25	1103.71	1214.43	1266.96	940.864	1323.28	1119.37	992.404	1033.67	1204.74	1068.33	915.728	1067.28	1428.59	1138.71	1054.62	1300.66	934.243	1003.66	904.484	1089.5	1083.57	1148.02
787	14.69_753.1808n	753.181	790.181	1	14.6943	0.000968014	0.0273969		1.06382	1247.57	1172.73	1171.57	1149.68	1239.86	1004.88	1188.19	1156.52	1097.85	1157.19	1242.73	1192.65	1274.8	1225.62	1227.59	1249.17	1156.35	1160.98	1270.68	1198.69	1269.59	1247.78	1274.2	1185.29	1243.13	1055.38	1218.36	1310.52	1200.43	1204.06	1007.31	1321.66	1368.29	1106.77	1235.19	1116.32	1221.2	1265.82	1272.5	1131.91
765	15.81_731.2608n	731.261	768.209	1	15.811	0.000938005	0.0276192		1.07842	876.464	812.729	910.267	851.13	891.556	835.643	852.887	885.449	946.792	763.192	765.724	977.653	873.886	925.952	846.594	869.125	914.461	964.414	886.227	834.447	935.612	812.536	923.259	899.216	907.158	849.132	751.712	919.668	878.868	777.594	1056.68	984.109	915.368	1015	901.199	926.454	802.353	918.949	919.952	898.093
800	13.97_804.2309m/z		804.231	1	13.9653	0.000719871	0.0283425		1.09021	429.041	393.541	376.382	368.587	364.425	424.713	375.53	469.743	426.329	335.789	401.474	345.475	355.384	372.827	368.191	424.68	409.565	332.494	385.611	413.585	418.159	384.298	500.124	357.251	379.583	394.973	513.241	344.562	411.332	394.582	381.17	384.238	367.209	352.243	440.505	374.352	448.923	400.5	417.61	383.404
724	14.11_728.2461m/z		728.246	1	14.1121	0.00108714	0.0285685		1.02833	1036.13	1007.59	1041.73	973.394	1171.99	1162.46	974.591	932.988	938.075	1085.97	1071.23	1068.13	984.919	953.798	897.163	1132.43	911.265	986.078	1010.81	957.652	1069.48	968.554	1148.83	1070.51	971.453	1067.14	1034.04	850.677	956.025	852.953	1080.97	1152.78	963.238	1043.98	1127.87	1068.48	1104.47	1176.31	989.111	1164.35
863	0.72_880.8106m/z		880.811	2	0.719567	0.000807431	0.0288498		0.80166	110.947	138.396	123.537	154.516	210.847	246.112	204.79	125.756	139.347	214.368	133.98	234.257	108.541	105.199	144.943	128.25	134.236	230.515	114.645	133.652	127.783	92.497	89.8549	233.631	128.824	238.606	109.812	106.734	137.489	126.089	245.879	156.363	130.85	241.386	97.6799	205.37	112.888	149.598	137.053	129.522
273	0.71_363.9603n	363.96	384.935	1	0.709083	0.00429065	0.0298286		0.945547	15182.2	16056.5	16205.1	17788.1	17058.7	17909.5	15930.1	13845.1	15982.7	19019.5	16781.7	17036	14955	15200.1	16191.4	15309.3	14420.2	16910.1	14842.2	14542.6	15039	16191.5	14955.5	17483.4	17667	18743.5	14063.7	16047.2	16114.6	14259.3	16729.5	17292.9	15445.6	17866.4	14913.9	16308	14500.7	15562.9	14815.5	16444.5
535	14.12_543.3323n	543.332	588.331	1	14.1226	0.0139208	0.0320518		1.06053	109674	103415	101910	95552.3	108189	120306	99068.4	117580	98359.1	94775.7	104076	89761.5	90847.9	90600.4	87620.7	114052	98504.1	92748.2	103894	103005	114331	92826.1	128535	92801.3	102932	99206.9	136404	85492.6	105058	89076.1	103625	108472	86374.9	91695.4	111285	99682.1	120997	112543	104781	112224
690	14.16_700.2959m/z		700.296	1	14.1645	0.00128069	0.0320909		1.02688	1390.05	1353.67	1330.01	1450.73	1515.81	1543.54	1336.98	1336.3	1445.51	1578.1	1364.38	1482.12	1404.85	1446.84	1432.31	1347.54	1258.45	1298.43	1345.53	1350.51	1347.89	1400.76	1461.05	1615.02	1230.89	1565.07	1219.28	1435.11	1364.05	1392.89	1578.64	1460.45	1496.8	1493.66	1362.95	1515.91	1292.1	1410.44	1389.66	1400.86
1028	13.93_1155.5835m/z		1155.58	1	13.9339	0.0014971	0.0323846		1.13173	1016.68	898.34	789.596	795.297	861.082	1055.89	890.731	1015.2	1017.93	936.452	814.472	711.414	834.639	939.538	861.04	819.198	919.261	773.279	951.449	1052.29	911.974	957.028	1145.42	1007.89	702.974	1012.89	888.061	937.699	1122.58	1174.99	1173.7	659.607	773.197	858.03	789.69	1000.95	794.825	896.33	943.948	755.211
1049	13.95_1179.6013m/z		1179.6	1	13.9549	0.00141673	0.0328585		1.24612	783.855	629.034	550.933	555.244	569.465	720.677	619.262	819.707	636.605	563.104	610.757	437.237	483.045	549.518	512.141	665.608	594.488	521.878	656.724	740.005	738.924	682.321	974.168	568.003	539.344	606.523	855.492	537.428	785.488	701.328	764.548	475.733	419.847	544.132	645.198	654.851	704.03	671.492	698.585	548.593
613	14.15_595.3431n	595.343	632.315	1	14.154	0.00297657	0.0341067		1.00085	6903.11	6897.25	6750.49	7379.42	7585.16	7714.75	6692.13	6854.86	7415.84	7932.04	6760.31	7362.24	7187.61	7380.81	7518	6699.86	6532.96	6735.68	6791.21	6917.24	6623.87	6977.04	7094.29	7939.45	6383.53	7788.56	6337.03	7590.98	7065.69	7210.49	7964.95	7459.9	7575.6	7328.1	6510.05	7545.24	6383.01	7082.48	6841.77	6949.49
1187	0.72_1442.7510n	1442.75	1441.72	1	0.719567	0.000829957	0.0342487		0.959871	595.576	620.475	618.534	696.686	589.604	634.559	632.75	593.993	626.189	629.344	703.331	590.765	617.74	598.851	632.13	621.76	609.017	546.491	603.511	622.859	598.761	590.271	570.412	564.066	641.648	617.901	597.222	610.642	622.454	589.483	595.079	673.328	636.016	685.069	627.427	580.38	664.149	568.886	595.496	621.497
430	14.62_520.2632m/z		520.263	1	14.6209	0.00132896	0.034372		1.0709	927.161	865.774	790.53	703.09	747.853	878.684	780.729	975.912	742.557	690.887	802.323	761.482	833.331	786.846	725.064	878.883	1000.05	816.153	844.03	890.085	931.353	921.716	965.491	778.556	740.961	655.774	864.476	871.802	780.166	1002.05	738.975	723.76	792.985	740.679	930.042	825.618	963.064	827.786	1014.21	877.876
617	14.15_636.2582m/z		636.258	1	14.154	0.00456676	0.0349628		1.00794	15677.4	15553.8	14889.7	16213.5	16063.9	16775.2	14359.8	14085	17065.7	17132.9	14990.1	15801.2	16168.7	16786.7	16907.8	14513	14833.7	14786	15387.1	15744	15047.3	15563	16355.2	17398.8	14579.4	16614.7	13268.2	17241.4	16356	16365.2	17638.1	16136.5	16008.2	16025.6	14635	16600.7	14150.4	16005.7	15461.9	15264.7
1246	13.94_1602.9706m/z		1602.97	1	13.9444	0.00191877	0.0352815		1.24457	842.59	677.014	521.997	578.087	608.63	897.54	830.365	1055.58	817.121	669.446	531.566	453.223	591.872	732.204	611.853	555.545	731.601	599.864	770.916	940.751	677.394	787.499	964.719	787.017	480.326	856.33	796.638	763.466	959.074	1158.06	1063.01	393.973	576.39	578.969	502.399	840.738	566.812	619.607	781.022	496.788
620	0.72_636.8238m/z		636.824	2	0.719567	0.00147913	0.0355		0.74674	143.282	191.877	152.794	221.988	399.691	450.322	352.553	259.705	237.091	379.847	156.912	377.307	134.749	107.549	259.304	178.719	176.814	311.631	167.787	230.335	181.738	84.6302	76.4246	422.6	183.436	409.407	211.975	138.538	193.424	196.822	433.821	325.52	287.405	398.763	93.0938	282.461	178.345	107.773	174.459	103.628
494	14.14_527.8000n	527.8	564.749	1	14.1435	0.00373489	0.0358046		1.16515	4855.52	4167.29	3977.28	3832.03	3720.9	4622.55	4955.75	6049.89	4901.07	4331.41	3756.45	3557.08	4644.24	4838.97	3966.14	4344.14	4451.65	3161.11	4213.87	5273.67	4327.12	4714.42	5106.87	4663.87	3145.97	4698.48	5251.07	4639.38	4651.9	5961.38	5343.35	3324.51	4916.63	3907.04	3574.79	4542.98	4318.11	4472.98	4959.25	3639.38
1016	0.72_1136.7810m/z		1136.78	2	0.719567	0.00181479	0.0363897		0.834853	575.38	689.2	671.829	685.385	855.837	909.392	759.347	533.162	620.3	991.854	688.83	948.488	575.392	586.82	642.165	617.494	633.15	952.178	602.437	586	544.573	608.356	562.592	934.899	617.387	963.428	527.102	569.736	570.516	605.363	900.748	576.457	551.744	994.909	535.791	945.72	642.568	812.061	574.395	818.836
760	14.65_760.4752m/z		760.475	1	14.6524	0.00710273	0.0364533		1.06768	4400.89	4121.94	4134.54	11639.6	4606.51	4146.63	3516.66	2927.87	4046.92	4206.85	5583.34	4729.46	4561.89	4717.61	4349.72	3744.67	4696.94	4276.67	4856.71	3946	4318.48	4164.81	5174.29	4579.71	4424.41	3970.04	2881.02	4979.92	4435.63	3626.58	3700.47	6032.28	3348.35	16890.1	4432.98	4090.75	3543.9	4656.54	3615.29	4330.28
598	15.16_624.2948m/z		624.295	1	15.1636	0.000904333	0.0369033		0.967019	213.153	220.423	198.303	156.242	131.18	117.87	182.002	203.553	243.242	119.838	202.868	176.666	282.968	241.307	168.7	207.311	236.453	147.693	224.98	237.188	239.31	155.778	220.335	176.929	201.591	198.748	230.427	198.36	212.907	219.997	181.771	186.05	201.378	185.172	186.398	138.187	180.489	172.245	237.689	186.308
710	14.15_713.3002n	713.3	712.255	1	14.154	0.00290997	0.0380185		1.05064	7764.71	7390.46	7371.15	7596.39	7844.86	8053.46	7510.54	7726.97	7770.92	8085.15	7396.31	7639.08	7746.04	7772.59	7597.51	7596.25	7081.5	6917.77	7295.37	7680.62	7604.32	7763.23	8010.67	8203.24	6701.87	8007.32	7227.66	7759.63	7453.33	7946.74	8423.09	7538.72	8250.63	7758.01	7346.26	7863.8	7310.54	7768.19	7686.42	7447.9
996	0.70_1115.4571m/z		1115.46	3	0.6986	0.00229226	0.0390237		0.970215	3059.71	3153.64	3274.69	3485.05	3133.07	3306.16	3254.79	2874.93	3127.73	3698.69	3350.36	3235.14	2986.67	3008.81	3245.91	3142.05	2840.46	3161.77	2987.38	2980	3026.17	3202.04	3030.63	3376.58	3548.36	3650.11	2858.13	3197.8	3258.36	2866.85	3283.49	3258.93	3123.88	3511.18	2890.07	3075.48	2877.57	3105.29	3050.66	3212.72
550	15.90_594.3735m/z		594.374	1	15.903	0.00293536	0.0398464		1.26092	1499.4	1189.13	1826.32	1276.52	1057.75	1594.44	1471.15	2146.05	1448.76	888.463	1018.96	1380.16	1889.97	1575.21	1139.12	1386.9	1496.52	1182.06	1349.54	1686.1	1628.37	1020.4	1662.72	1298.73	1388.75	1462.47	1334.88	1185.04	1141.48	1522.42	1781.5	1825.7	1770.74	2608.82	1179.14	1283.24	1146.12	1644.94	1447.88	1372.57
1161	0.70_1378.7386m/z		1378.74	2	0.6986	0.00292016	0.0399744		0.976547	4936.25	5054.8	5144.1	5450.41	5046.54	5312.07	4884.93	4415.6	5009.09	5811.98	5261.75	5157.8	4716	4761.02	4944.71	4804.84	4509.33	5143.56	4689.78	4684.68	5004.42	5208.05	4847.84	5246	5511.4	5722.21	4474.75	5203.67	5084.54	4460.23	5061.98	5350.1	4960.75	5314.08	4718.71	5012.27	4496.58	4795.1	4831.44	5231.42
1118	14.66_1287.8066m/z		1287.81	1	14.6628	0.00186547	0.0401119		0.876802	966.378	1102.16	864.776	1094.52	1223.01	891.232	924.675	914.093	976.861	1172.19	1023.08	1289.66	1003.62	1118.97	1152.79	951.393	1007.13	1221.56	1072.2	914.215	957.431	937.531	1056.33	1232.1	1134.87	983.463	994.731	1125.79	1101.75	872.832	1047.34	1093.34	949.364	987.257	1001.57	1228.83	936.09	1052.37	903.826	904.366
603	13.68_628.2510m/z		628.251	1	13.6847	0.000731075	0.040563		0.964927	159.069	164.851	161.598	172.741	152.053	174.449	140.726	169.018	169.044	126.505	138.471	138.492	153.03	147.448	129.674	160.006	173.164	139.91	155.641	178.152	168.114	124.872	165.138	156.257	146.666	132.997	168.167	185.426	180.442	147.697	183.148	192.447	122.161	125.491	160.368	124.979	144.387	144.414	162.728	200.925
493	14.14_252.7713n	252.771	564.57	1	14.1435	0.00410059	0.0417736		1.109	6362.05	5736.74	5507.87	5460.12	5554.23	6382.53	6339.03	7294.1	6527.94	5968.37	5313.72	5203.4	6147.93	6381.19	5677.84	5802.51	5908.03	4947.79	5748.68	6698.29	5917.21	6110.78	6721.93	6371.57	4842.78	6348.58	6589.67	6354.37	6242.97	7230.26	7029.65	5092.71	6353.35	5530.92	5156.48	6244.63	5787.1	6047.39	6377.26	5305.93
337	4.27_461.9954m/z		461.995	1	4.27233	0.000691859	0.04336		1.07965	146.067	135.29	173.888	141.542	161.829	160.259	139.292	149.956	142.105	134.228	128.475	158.46	143.663	156.366	139.727	153.406	138.188	152.825	145.491	136.588	154.01	144.615	149.053	177.049	134.473	165.67	150.9	172.746	143.554	123.496	178.091	188.114	130.224	163.116	143.36	155.436	135.382	129.024	138.921	126.275
694	0.72_659.8344n	659.834	704.81	1	0.719567	0.00244242	0.0435818		0.749754	250.47	334.069	246.427	394.69	740.167	794.326	628.547	450.496	421.122	671.074	268.856	694.1	242.528	199.997	464.104	302.192	290.73	529.648	300.887	406.946	314.939	146.925	133.07	734.237	339.679	773.826	380.169	265.214	341.064	357.531	784.457	572.946	490.507	706.895	156.515	492.396	290.37	186.699	332.159	209.084
769	0.72_772.7988m/z		772.799	1	0.719567	0.00195824	0.0442744		0.770263	237.264	308.03	263.322	354.784	538.715	545.692	492.666	355.188	335.25	526.639	259.907	547.081	241.555	218.151	378.592	265.817	290.678	463.121	287.292	338.624	287.553	174.034	148.847	523.229	315.392	532.762	311.153	247.281	314.835	325.532	583.292	469.337	410.389	536.194	160.923	415.925	269.831	214.313	313.403	221.449
1215	0.70_1528.7146m/z		1528.71	3	0.6986	0.00193821	0.0445244		0.97677	2076.79	2126.18	2242.06	2196.35	2065.28	2201.99	2228.98	1978.6	2133.37	2398.02	2234.82	2120.2	2007.12	2070.73	2026.3	2197.45	1908.31	2056.71	2027.62	2037.01	2027.36	2195.26	2047.51	2148.6	2417.28	2374.34	2009.5	2150.46	2057.98	1965.78	2137.54	2116.74	2148.39	2268.75	2033.59	2003.28	2056.5	2034.99	2035.17	2115.97
692	14.16_704.2429m/z		704.243	1	14.1645	0.00210616	0.0448001		1.00488	2249.28	2238.36	2187.6	2404.05	2494.42	2509.59	2189.13	2180.14	2396.28	2528.68	2187.46	2426.97	2370.82	2411.86	2421.9	2245.23	2116.03	2138.15	2193.6	2246.33	2209.88	2258.47	2282.44	2587.29	2093.71	2515.28	2114.91	2422.11	2270.47	2302.46	2499.16	2486.67	2505.56	2341.34	2230.53	2384.95	2164.83	2304.31	2260.1	2284.91
633	14.10_648.2049m/z		648.205	1	14.1016	0.00158687	0.0462251		1.09849	1077.98	981.334	975.659	984.891	963.073	964.438	913.866	1154.13	1075.11	899.981	969.814	921.033	990.996	953.792	1036.04	1030.58	1035.91	938.153	955.095	1042.43	1108.81	1062.08	1098.62	1007.27	1046.7	879.996	1229.66	989.821	977.897	971.457	998.917	1023.22	955.691	971.961	1153.07	940.923	1008.1	1085.36	1066.31	1007.13
1146	0.70_1344.7441m/z		1344.74	2	0.6986	0.00353666	0.0462851		0.961644	5226.67	5435.14	5419.44	5770.45	5494.78	5770.03	5292.53	4760.5	5394.15	6268.93	5664.57	5626.22	5024.16	4978.63	5345.23	5236.81	4870.54	5446.79	5079.92	4966.31	5197.79	5525.24	5217.34	5789.72	5929.33	6108.4	4799.72	5477.52	5369.69	4822.48	5514.6	5655.67	5321.34	5779.42	5071.25	5365.2	4820.89	5245.05	4989.73	5588.45
7	1.54_128.0335m/z		128.034	1	1.54285	0.00188531	0.0464428		0.886817	140.876	158.856	97.4262	362.173	194.874	182.754	140.861	104.19	161.425	139.73	160.725	253.328	155.895	220.068	166.399	134.472	289.901	244.893	131.174	122.287	101.619	185.016	154.581	131.561	130.516	149.536	116.357	126.151	188.883	153.524	133.595	125.349	113.601	716.366	245.645	172.909	179.556	132.433	158.394	147.187
1282	0.70_1687.3500m/z		1687.35	3	0.6986	0.00189097	0.0469095		1.00226	1844.43	1840.26	1979.37	1936.26	1766.81	1803.71	1935.97	1699.8	1816.86	2044.31	1963	1761.38	1761.7	1756.67	1821.06	1846.84	1681.83	1778.4	1817.8	1760.95	1869.01	1901.24	1846.5	1880.4	2007.84	2105.32	1789.82	1894.98	1853.85	1739.9	1809.57	1817.15	1913.86	1903.84	1725.55	1687.31	1729.94	1813.21	1872.9	1954.53
327	0.70_431.9478n	431.948	452.922	1	0.6986	0.00755785	0.0476505		0.962866	23360.4	24261.3	24876.8	26807.8	24339.5	25328.8	24116.2	21262.3	24038.5	27795.4	25683	24839.9	22717.3	23126.5	24235.2	23452.3	21922.5	24481.3	22621.1	22429.3	23103.7	24939.4	22969.1	25473.1	26607.4	27443.5	21763.8	24356.9	24504.8	21922.8	24588.8	25980.8	23705.8	25988.8	22719.1	23943.8	22204.2	23564.6	22732.1	24543.5
596	13.88_643.2186n	643.219	624.201	1	13.8815	0.00274037	0.0495482		1.1577	1451.25	1253.57	1049.32	958.521	1090.69	1023.06	1164.85	1478.36	1434.18	1106.71	1204.01	972.322	1147.91	1070.37	1263.92	1258.28	1284.49	1107.94	1138.27	1336.63	1459.45	1440.15	1568.79	1131.62	1247.86	955.037	1500.27	1002.71	1243.84	1267.13	1193.2	855.968	998.819	1058.33	1579.73	1259.01	1487.92	1463.76	1456	1073.78
529	16.33_582.3743m/z		582.374	1	16.3303	0.00188938	0.0505935		1.41855	316.836	223.352	334.413	166.492	187.054	174.254	297.377	454.55	318.003	161.185	197.759	216.805	550.878	389.22	217.312	239.43	324.926	191.664	236.589	377.283	393.093	180.518	316.451	197.859	283.466	356.372	280.462	353.204	306.498	356.003	368.798	293.212	333.731	244.437	294.708	347.167	185.901	306.38	265.289	266.506
1111	0.70_1276.7567m/z		1276.76	2	0.6986	0.004213	0.0508399		0.960268	6102.22	6354.71	6496.63	6894.52	6375.04	6730.58	6188.43	5538.2	6259.4	7245.2	6637.34	6429.04	5862.92	5917.93	6210.78	6149.95	5695.93	6417.75	5842.37	5790.81	6130.96	6433.12	6054.01	6649.89	7021.68	7216.83	5544.42	6423.31	6297.17	5609.07	6465.26	6709.67	6116.91	6707.35	5852.55	6268.03	5724.74	6095.5	6069.94	6424.52
924	0.70_1002.1497m/z		1002.15	3	0.6986	0.00214016	0.0512789		0.935044	1386.4	1482.7	1515.51	1617.97	1461.63	1654.07	1567.47	1332.71	1478.01	1702.99	1564.72	1484.51	1413.72	1385.4	1537.15	1492.55	1280.85	1420.69	1419.74	1402.24	1376.22	1421.46	1345.67	1579.68	1732.68	1732.21	1341.39	1454.79	1471.03	1356.53	1516.39	1526.21	1408.65	1560.5	1342.54	1435.89	1441.58	1430.69	1464.34	1481.37
881	0.72_913.7960m/z		913.796	2	0.719567	0.00102659	0.0513079		0.87549	165.394	188.916	188.969	208.317	199.913	223.574	203.437	200.822	193.388	183.419	224.071	195.48	178.614	171.078	219.68	222.923	215.91	205.315	183.358	195.637	192.81	143.84	129.29	219.879	195.68	188.404	204.882	178.579	183.785	216.432	214.069	254.738	219.875	212.44	155.296	213.081	200.799	157.136	201.314	157.528
247	3.25_327.0512n	327.051	362.016	1	3.2523	0.000921975	0.0514932		0.974785	193.023	198.016	178.057	190.782	198.526	177.118	152.422	164.526	223.838	214.317	202.416	222.199	216.623	221.761	210.504	193.925	198.31	218.025	169.667	195.589	195.746	189.53	191.227	189.984	173.868	174.712	192.59	205.936	184.066	189.255	255.001	211.478	203.73	212.92	224.772	180	187.816	186.883	192.516	220.508
971	0.72_1084.7874m/z		1084.79	2	0.719567	0.00105275	0.0515076		0.946591	314.239	331.969	328.123	383.631	352.285	339.088	326.777	295.466	341.814	342.275	361.867	324.167	340.604	310.032	346.128	343.659	353.096	337.523	312.731	350.549	325.028	298.617	282.764	346.164	351.372	356.829	321.968	343.328	353.876	331.27	345.282	342.101	323.365	403.739	296.656	280.489	354.025	298.977	307.59	335.682
1090	0.72_1241.4105m/z		1241.41	3	0.719567	0.00121543	0.052524		0.853771	204.257	239.241	264.178	295.512	201.229	207.289	254.478	253.074	222.213	208.509	287.395	199.752	233.896	222.475	253.795	294.812	271.711	198.173	240.081	229.642	192.435	200.446	194.506	196.215	251.643	218.154	286.493	219.379	231.636	286.492	196.86	265.49	252.155	227.177	250.898	186.444	293.744	214.365	224.583	214.888
1270	0.70_1664.6877m/z		1664.69	3	0.6986	0.0022096	0.0525773		1.01024	1844.75	1826.06	1957.11	1901.53	1780.83	1900.91	1933.45	1748.83	1830.13	2051.76	1976.9	1854.38	1802.57	1667.13	1745.18	1854.91	1635.66	1833.5	1764.85	1768.52	1861.62	1941.77	1807.09	1909.78	2052.65	2099.38	1753.61	1823.81	1827	1702.87	1796.09	1942.85	1942.29	1920.84	1770.39	1681.12	1757.28	1867.64	1737.52	1879.89
349	3.25_429.0723n	429.072	474.071	1	3.2523	0.00291195	0.0531502		1.02816	976.133	949.399	875.96	926.948	847.154	824.962	720.462	879.186	1220.54	1032.06	1099.4	1220.76	1104.43	1266.35	1035.17	1193.89	1053.32	1116.2	775.936	1030.39	1038.04	982.638	853.462	800.396	758.793	757.822	1351.55	1028.17	963.604	958.611	1469.25	1017.08	1382.44	1148.96	1268.43	833.316	1025.56	819.822	904.43	1120.17
1002	14.13_1124.6395m/z		1124.64	1	14.1331	0.00141265	0.0534361		1.08362	569.951	525.967	496.523	531.149	559.472	614.486	550.088	624.738	509.155	529.574	516.028	487.157	470.968	488.276	483.46	558.977	489.495	462.341	539.357	576.038	544.706	525.124	633.936	558.163	482.209	565.747	586.499	452.622	555.877	525.902	589.689	528.828	494.944	520.073	523.775	564.03	584.009	554.228	567.905	532.601
1098	14.13_1256.6112n	1256.61	1255.57	1	14.1331	0.00316077	0.054533		1.06446	2859.46	2686.29	2669.99	2831.08	3126.8	3256.19	2761.4	3057.4	2681.9	3032.88	2932.08	2616.64	2599.74	2594.19	2653.98	2935.52	2574.3	2466.12	2646.54	2802.5	2754.52	2744.61	3136.19	3018.66	2464.88	3074.94	2796.34	2450.97	2836.5	2675.13	3140.47	2936.78	2646.17	2875.83	2929.92	3049.15	2970.3	2899.63	2979.35	2756.59
856	14.07_864.4788m/z		864.479	1	14.0701	0.00219896	0.0560819		1.45944	391.046	267.942	299.006	223.129	220.502	260.122	466.397	526.911	250.578	226.777	299.462	192.357	310.134	226.318	193.027	428.339	270.262	182.51	268.532	402.668	392.514	381.217	387.785	215.588	208.157	240.286	507.848	249.49	291.105	434.134	261.712	244.454	396.141	243.858	299.459	244.452	468.055	299.214	447.677	260.292
1008	13.97_1131.6490m/z		1131.65	1	13.9653	0.00449107	0.0561243		1.22014	2215.41	1815.7	1569.33	1505.98	1695.61	2280.36	1874.5	2668.45	1743.38	1506.39	1729.73	1238.11	1321.45	1392.3	1372.59	2005.03	1751.76	1550.32	1953.62	1976.05	2167.44	1874.3	2843.83	1715.61	1568.79	1829.1	2910.38	1367	2139.73	1950.28	2209.65	1355.94	1169.27	1520.33	1923.92	1913.35	2180.1	1909.05	2021.24	1642.88
877	0.72_905.8194m/z		905.819	3	0.719567	0.00195035	0.0571828		0.925896	388.413	419.5	408.015	476.994	208.237	258.481	350.887	367.794	393.649	316.701	447.683	239.955	386.631	372.746	451.729	432.357	383.079	233.145	424.475	398.374	382.301	383.323	389.654	272.37	485.689	331.178	386.71	408.553	416.763	391.658	259.593	457.611	393.335	290.264	369.941	234.638	435.387	339.71	380.503	364.285
564	14.12_570.3464n	570.346	605.316	1	14.1226	0.00323369	0.0574705		1.04066	2141.18	2057.52	2025.18	1990.84	2207.31	2438.78	1879.2	2198.48	1921.03	2090.46	2184.6	1902	1804.89	1790.55	1792.79	2273.85	1906.54	1853.83	2025.6	2020.99	2209.04	1884	2450.69	1971.52	1993.45	2035.44	2355.48	1689.63	2052.19	1761.17	2097.55	2309.93	1790.45	1959.09	2275.15	2096.27	2373.87	2248.05	2071.62	2261.72
536	14.12_588.3793m/z		588.379	2	14.1226	0.00282446	0.0579678		0.809097	363.532	449.306	264.339	197.82	168.584	522.247	589.412	288.471	444.584	532.506	612.072	448.44	556.653	310.503	41.1512	384.958	278.654	344.469	606.013	387.464	250.489	240.912	575.263	353.707	294.711	181.793	288.94	322.936	295.339	404.434	468.849	354.253	398.918	538.336	283.769	433.193	572.242	734.718	270.477	455.186
775	13.93_735.2819n	735.282	780.241	1	13.9339	0.00214111	0.0582211		1.06403	1315.83	1236.65	1178.05	1196.43	1295.45	1367.78	1235.98	1317.33	1369.29	1276.17	1214.07	1162.09	1203.55	1277.5	1250.43	1197.37	1211.48	1127.91	1218.33	1328.05	1266.4	1260.13	1408.75	1355.16	1070.32	1390.11	1254.54	1264.35	1283.28	1360.28	1444.11	1127.67	1264.48	1274.4	1187.43	1337.35	1203.86	1298.86	1282.43	1187.64
222	4.27_339.0553m/z		339.055	1	4.27233	0.00119151	0.0591757		1.06622	182.496	171.162	219.519	189.479	195.534	199.729	137.12	155.012	190.801	171.165	160.386	191.129	163.725	186.663	181.874	184.57	182.217	207.372	180.924	159.286	203.867	182.8	184.032	240.466	169.708	216.569	157.423	192.769	189.589	152.917	229.143	236.401	138.751	214.73	181.593	181.014	165.15	189.174	161	146.574
436	12.06_524.1644m/z		524.164	1	12.0591	0.00342493	0.059476		0.524143	174.991	333.861	80.0994	86.9741	263.843	175.041	252.817	567.797	216.91	200.206	378.613	246.619	302.141	499.328	101.903	329.58	766.818	480.468	347.833	21.0397	64.9086	366.789	247.227	237.069	112.272	319.33	183.31	124.256	568.921	492.76	22.6397	31.9016	51.6658	293.016	726.489	630.529	383.114	96.523	422.979	48.9411
479	13.70_248.6540n	248.654	556.321	1	13.6952	0.0036308	0.0594895		0.958729	2056.17	2144.69	2123.33	2054.71	1976.96	2325.29	1921.35	2408	2040.73	1743.56	1723.61	1855.99	1858.37	1935.03	1774.94	1928.78	2142.93	1900.91	1959.23	2227.22	2213.9	1673	2110.58	2042.32	1880.02	1752.66	2108.88	2241.3	2073.44	2021.28	2539.93	2407.29	1798.53	1627.33	1944.45	1765.26	1957.19	1815.56	1892.01	2581.13
725	12.06_732.1005m/z		732.1	1	12.0591	0.00435281	0.0610147		0.579028	343.92	593.96	192.966	217.229	512.591	357.491	408.896	883.701	393.33	381.751	662.014	455.704	526.755	836.005	195.917	557.635	1205.47	878.277	590.882	109.35	153.75	682.471	430.107	431.726	241.739	552.862	316.241	262.563	951.736	829.501	91.3198	113.676	148.594	511.078	1212.97	1019.71	647.182	236.29	733.402	176.681
491	14.13_565.3189n	565.319	564.332	1	14.1331	0.0293374	0.06219		1.04416	219310	210034	201068	209686	217705	238256	211514	226126	233051	223783	197967	204133	214162	225634	217145	200753	206631	199945	208738	223305	211997	209717	232223	230579	192142	234104	215105	230967	225571	232889	250402	203917	221431	209975	191906	229140	201566	216434	216797	203160
980	0.72_1094.3052m/z		1094.31	2	0.719567	0.00182104	0.0659409		0.915995	584.768	638.396	641.438	733.839	563.672	636.888	612.175	528.475	598.475	669.938	661.8	598.704	621.381	564.354	680.995	629.662	660.997	601.664	621.61	605.118	609.888	567.051	557.015	584.625	652.032	654.043	590.091	613.837	609.087	604.865	659.688	679.831	597.55	725.203	517.356	563.632	640.711	636.306	600.733	621.647
207	0.74_291.8124n	291.812	328.757	1	0.740533	0.00326068	0.0666742		0.749286	246.541	329.035	256.171	270.198	536.693	550.606	596.188	228.202	205.588	518.262	282.337	573.783	238.245	241.86	260.651	259	321.631	605.067	250.603	229.717	248.267	258.674	249.506	616.328	243.111	502.53	217.18	251.087	228.991	342.728	619.132	289.655	242.623	507.177	243.057	576.041	240.094	576.911	217.842	493.361
1267	14.13_1650.9691m/z		1650.97	1	14.1331	0.0107708	0.0673409		1.09897	9420.22	8571.83	7714.18	7668.34	9157.82	11668.6	8269.98	11776.6	7777.98	7719.12	8610.68	6280.03	6581.19	6641.36	6701.04	9483.1	8205.11	7359.43	8385.23	9044.03	9319.82	7363.63	11953.4	7994.1	8248.11	8808.87	12776.9	6156.81	9599.29	7452.67	9608.4	8229.85	5695.32	7494.7	9134.65	9042.82	10936.1	9253.18	9078.03	8772.72
950	0.70_1047.4710m/z		1047.47	3	0.6986	0.00345836	0.067929		0.964428	2426.68	2516.19	2657.37	2706.14	2474.96	2632.06	2615.22	2281.47	2527.44	2829.44	2594.65	2554.51	2317.58	2435.58	2547.02	2414.73	2287.53	2442.76	2346.09	2362.63	2386.19	2596.34	2361.56	2669.45	2836.17	2927.77	2266.16	2511.67	2535.91	2241.11	2539.34	2645.82	2437.07	2671.27	2350.8	2442.9	2376.95	2455.6	2375.05	2568.99
508	15.79_568.6010m/z		568.601	1	15.7901	0.00369917	0.0680993		2.11171	469.659	222.407	407.625	159.946	157.893	122.082	657.852	766.497	348.383	101.714	206.356	297.464	558.184	397.644	180.799	466.887	616.281	246.88	302.569	435.76	677.438	248.94	516.498	171.92	294.379	284.177	473.319	270.792	361.931	686.444	597.271	319.018	739.241	473.73	435.983	337.443	382.633	373.798	577.493	223.152
65	3.60_218.1014m/z		218.101	1	3.5958	0.00232962	0.0681289		0.888631	329.618	370.928	351.775	384.103	407.953	363.121	288.295	319.267	423.901	319.318	446.374	413.175	402.017	392.186	356.986	325.811	387.76	382.984	348.129	351.451	402.708	256.311	308.004	584.237	300.299	432.272	319.839	513.645	295.461	392.333	508.406	354.316	325.061	425.121	259.009	292.296	302.67	316.335	315.677	461.528
652	14.03_664.1918m/z		664.192	1	14.0282	0.00326385	0.0682533		1.11941	1464.54	1308.31	1159.4	1077.09	1232.67	1188.36	1180.29	1470.8	1474.06	1313.52	1325.35	1101.7	1283.24	1132.16	1286.81	1310.77	1312.41	1220.39	1215.66	1393.79	1508.52	1440.56	1515.28	1278.85	1283.05	1167.75	1498.76	1097.91	1272.99	1349.43	1336.83	991.428	1127.48	1209.64	1536.69	1326.85	1494.46	1485.2	1482.9	1156.55
626	14.69_643.2811m/z		643.281	1	14.6943	0.00268388	0.0682566		0.830062	710.81	856.333	726.159	754.304	917.374	795.092	693.049	666.263	622.392	739.87	759.037	875.394	759.924	797.429	807.821	785.059	796.541	992.506	799.017	670.9	815.651	629.208	727.48	930.849	840.613	692.864	875.711	726.103	790.951	724.553	613.323	718.652	668.024	732.441	720.255	880.603	826.841	905.243	770.105	754.823
1024	0.72_1152.7765m/z		1152.78	2	0.719567	0.00156858	0.0690182		0.9516	338.405	355.617	381.635	434.144	339.275	377.663	365.985	339.951	361.654	384.951	407.276	379.044	362.989	375.51	387.825	391.993	361.524	340.915	343.656	363.797	346.607	332.289	310.926	354.841	384.967	360.112	363.047	338.51	396.579	346.965	427.188	416.039	382.978	449.864	333.396	379.286	388.502	323.405	379.725	328.316
830	15.79_813.5510n	813.551	834.526	1	15.7901	0.00418957	0.0697114		1.19903	2012.29	1678.27	1958.68	1687.32	1677.47	1472.34	2228.45	2271.11	1878.14	1451.3	1656.23	1850.49	2003.28	2011.65	1664.75	2032	2032.86	1763.47	1853.79	1943.54	2249.8	1784.48	2071.32	1668.78	1791.18	1753.43	1941.53	1843.75	1860.13	2004.64	2109.57	1966.34	2492.12	2031.32	1974.67	1800.92	1983.06	1858.89	2147.3	1848.72
556	13.92_600.1994m/z		600.199	1	13.9234	0.0022812	0.0700529		1.2227	591.393	483.678	455.257	427.036	503.319	435.977	445.878	536.733	517.409	442.077	475.202	436.564	463.922	457.247	453.933	543.831	529.171	476.297	457.877	544.994	601.043	589.413	630.123	528.408	494	437.415	601.716	417.326	490.221	451.883	540.367	399.533	395.498	519.336	679.789	507.835	538.656	625.529	539.41	493.004
901	0.72_957.8251m/z		957.825	2	0.719567	0.00269202	0.070208		0.919422	943.254	1025.92	1004.87	1181.74	817.648	813.784	928.614	892.174	964.273	936.705	1043.97	786.293	935.413	924.406	1068.91	989.167	989.633	806.188	971.667	990.635	966.686	881.708	933.986	836.524	1012.89	881.263	905.762	987.696	1052.85	958.35	896.669	1136.36	983.533	919.176	870.063	789.426	976.901	978.069	951.344	1008.36
643	12.06_658.1682m/z		658.168	1	12.0591	0.00482018	0.0703813		0.590543	335.776	568.589	186.49	236.033	494.136	346.707	411.587	838.965	354.913	352.508	641.99	430.367	515.962	773.063	206.997	539.704	1121.2	838.331	564.141	112.735	153.892	660.851	415.627	421.061	233.002	537.243	328.051	248.736	893.154	803.27	118.864	130.561	147.668	527.57	1126.36	971.28	619.51	214.741	678.636	199.395
549	3.25_593.1436m/z		593.144	1	3.2523	0.00410603	0.070752		0.876441	555.567	633.89	481.648	608.614	428.415	448.961	244.799	348.196	957.785	675.224	752.266	873.934	717	1068.59	704.52	725.928	656.384	808.042	382.53	606.033	615.216	567.451	433.569	486.147	424.944	377.053	756.002	680.01	646.583	531.409	1201.57	669.836	808.548	860.159	987.298	502.471	624.193	424.805	449.892	764.554
388	14.10_455.5234n	455.523	500.503	1	14.1016	0.00295931	0.071134		1.67262	277.761	166.064	132.338	66.7331	114.787	98.5734	214.212	459.362	188.452	91.0906	124.513	77.1706	158.731	116.216	97.812	239.239	257.571	116.376	126.535	281.994	274.072	282.158	272.818	165.897	130.458	75.4016	579.124	67.686	122.543	210.829	188.87	58.8777	90.5231	153.12	293.711	169.904	276.439	309.053	273.233	195.819
993	14.13_1107.6525m/z		1107.65	1	14.1331	0.0190007	0.0713032		1.09038	42064.9	38578.1	35805	37219.7	41617.7	49022.9	39485.8	49259.6	38936.7	38582.9	38630.8	32576	33965.8	35512.5	34937.3	40853.8	37151.2	33569.7	38303.5	42197.5	40530.5	36589.3	48942.4	39623.8	35316	42284.4	48932.5	33586.4	43105.6	39194.9	45815.9	37663.3	33314.2	36988.9	39072.4	42083.1	43854.2	41171.2	41848.9	37926.7
505	13.92_568.2653m/z		568.265	1	13.9234	0.00187615	0.0720242		1.17465	408.528	347.788	324.76	318.982	382.536	347.648	349.095	434.757	391.782	328.888	328.26	329.703	340.75	324.433	336.644	395.629	360.672	341.439	343.402	391.956	415.35	389.543	437.262	382.608	350.485	323.057	478.026	313.497	336.546	343.774	391.847	311.294	319.739	378.103	475.098	358.623	403.154	392.323	404.423	357.881
774	14.16_780.2399m/z		780.24	1	14.1645	0.00292454	0.0726611		1.03312	1304.13	1262.32	1273.61	1277.1	1459.77	1373.9	1248.21	1203.97	1300.25	1510.34	1299.95	1447.82	1315.59	1247.64	1221.83	1260.86	1175.35	1228.08	1210.22	1256.39	1297.78	1334.56	1327.8	1478.47	1098.04	1464.63	1151.13	1314.98	1239.03	1270.51	1493.88	1303.09	1374.97	1384.37	1250.29	1431.24	1202.86	1387.3	1260.86	1351.05
445	14.12_528.3090m/z		528.309	1	14.1226	0.0138472	0.0732513		1.06749	22478.7	21057.6	20212.7	19922.6	22414.6	24979.8	20808.7	24303.4	20192.7	20069.7	21688.3	17869.9	18813	18584.2	18404.5	23401.6	20116.4	18812.5	20706.2	21460.3	22799.7	19446.8	26208	19796.6	20698	20932.1	26536.6	17677.3	22108.3	19040.2	21805.9	22366.9	18282.5	19487	23014	20894.6	25135.2	22975.7	21959.2	22749.6
687	14.03_692.1958m/z		692.196	1	14.0282	0.00172805	0.0733304		1.11401	429.932	385.932	353.89	326.209	402.915	374.373	418.519	465.569	421.367	396.823	395.188	366.951	406.737	374.485	411.522	418.652	391.608	341.38	357.087	404.45	429.861	436.73	448.686	392.619	363.345	388.176	436.757	381.174	391.719	412.573	390.588	342.441	394.382	350.184	451.835	391.726	453.898	444.032	452.859	381.921
545	13.88_592.2624m/z		592.262	1	13.8815	0.00302236	0.0735207		1.12514	833.663	740.944	626.144	578.74	638.791	648.495	696.677	929.476	845.541	666.228	692.423	562.273	679.667	657.037	705.68	731.685	770.79	650.696	648.016	792.752	815.235	817.905	908.761	688.932	729.439	612.227	937.452	600.72	737.606	764.985	689.542	532.739	640.318	611.003	856.917	754.318	864.652	869.117	849.325	630.033
723	12.06_728.1504m/z		728.15	1	12.0591	0.00541519	0.0738511		0.559601	365.778	653.641	198.31	259.521	579.953	412.888	452.989	952.361	414.942	461.096	656.597	534.935	566.411	900.676	221.937	566.796	1276.89	963.649	615.874	113.937	188.582	711.118	449.474	502.969	292.433	635.563	314.281	289.076	1022.22	854.312	151.131	131.302	175.522	629.896	1234.26	1166.03	659.772	269.229	748.298	181.587
180	3.25_308.9924m/z		308.992	1	3.2523	0.00130127	0.0739389		1.02718	167.984	163.539	155.298	158.305	154.04	157.541	165.827	182.223	192.494	167.075	174.059	184.437	181.563	184.237	163.911	192.929	174.345	182.015	146.262	166.126	178.358	172.949	154.503	150.468	146.232	145.011	225.962	166.779	163.95	166.918	211.302	172.249	221.66	172.972	199.199	152.694	176.772	151.405	172.37	177.573
1005	0.72_1127.7865m/z		1127.79	2	0.719567	0.00247557	0.0743015		0.890994	930.898	1044.79	1048.51	1157.49	930.468	984.217	1000.6	890.32	1037.53	1048.55	1112.9	965.138	968.873	936.631	1103.64	1025.66	1039.93	1017.22	967.703	1006.34	940.335	898.225	878.694	967.181	1032.17	1029.62	950.575	972.999	1025.42	1036.1	1001.77	1138.22	953.634	1057.31	874.712	959.705	1053.04	1012.7	1004.05	1049.28
887	0.72_921.7945m/z		921.795	2	0.719567	0.00158316	0.074571		0.847038	161.705	190.906	209.744	203.404	159.04	175.998	192.718	211.362	175.151	194.455	188.2	155.857	162.723	163.654	185.479	204.197	199.105	173.316	211.726	200.452	176.479	142.478	127.411	185.132	194.517	190.073	198.032	171.435	191.358	208.249	177.551	239.531	209.957	182.571	138.899	151.68	207.444	125.326	193.225	131.479
1022	14.14_1151.6357m/z		1151.64	1	14.1435	0.00689922	0.0759644		1.03469	4154.12	4014.83	3670.82	4413.06	4565.1	4804.09	4059.86	4407.86	4526.8	4912.63	3966.33	4126.27	4189.32	4462.67	4632.01	3738.04	3804.78	3726.87	3874.29	4292.64	3740.75	4324.06	4259	5143.56	3387.57	5094.04	3475.97	4547.69	4396.97	4738.77	5475.59	4008.6	4405.78	4563.86	3603.14	4921.33	3630.69	4050.97	4266.2	3662.66
730	14.12_734.2435m/z		734.244	1	14.1226	0.00231902	0.0764024		1.0847	846.114	780.044	835.151	762.713	870.822	888.309	861.575	793.268	785.353	923.351	850.268	823.891	883.826	802.706	733.085	882.159	748.365	754.29	795.674	825.173	825.868	844.967	888.449	895.399	708.818	916.417	774.991	807.912	777.566	830.159	863.371	859.18	934.282	857.127	887.619	849.7	839.99	881.133	854.372	859.181
624	15.79_659.3067n	659.307	640.289	1	15.7901	0.0109756	0.0764711		1.15726	12267.6	10600.5	12194.8	10777.3	10051.1	8655.21	11501.3	11523.8	12286.5	8755.92	10136.6	11439	13019.7	12779.8	11283.2	11646.2	13044.6	10937.1	11377.4	11753.4	14062.6	10307.9	12946.5	9971.21	12138.7	10199.9	9992.83	11871.6	12129.2	12020.1	13110.8	13094.9	13795.5	12716.6	12275.4	11276.1	10900	12143.7	12483.4	11271.2
819	0.72_821.8476m/z		821.848	2	0.719567	0.00272175	0.0766577		0.914882	426.012	465.647	478.208	522.317	274.65	277.838	351.728	397.154	456.995	319.7	508.857	268.545	424.129	411.27	500.346	470.333	452.884	304.282	466.494	437.059	437.082	414.413	415.495	301.352	504.977	325.221	403.454	472.183	481.411	459.956	302.895	515.803	463.68	322.963	377.672	303.559	507.364	431.376	434.596	428.649
915	0.72_982.7901m/z		982.79	2	0.719567	0.00183093	0.0768115		0.910696	225.656	247.784	214.439	303.887	266.65	333.655	282.709	230.976	263.044	290.708	276.641	274.287	237.642	219.161	278.655	256.619	244.688	242.389	225.622	267.56	243.967	203.808	187.29	279.835	270.461	307.487	233.18	235.218	264.638	246.084	320.904	313.822	265.378	323.836	198.673	250.534	257.14	206.981	241.704	222.335
392	13.51_502.2904m/z		502.29	1	13.5065	0.00275719	0.0781723		0.97965	573.608	585.523	534.373	526.3	565.996	679.685	608.114	674.585	593.781	583.116	461.056	491.388	554.625	645.961	562.162	515.399	611.512	653.791	637.513	599.122	609.405	531.715	554.188	761.8	536.149	695.625	791.146	608.641	678.139	647.434	576.703	402.623	507.997	554.711	549.641	583.954	515.914	590.773	629.392	528.014
473	15.16_552.3641m/z		552.364	1	15.1636	0.00373385	0.0787513		1.02595	977.036	952.325	882.522	639.613	731.927	601.265	956.008	952.19	1008.97	716.159	883.033	962.386	1195.67	1043.9	747.383	994.979	1067.86	824.947	1013.11	1077.67	1117.74	691.146	1021.59	1037.85	803.124	1086.01	1050.19	818.381	898.338	976.834	1089.18	731.116	929.037	1017.9	890.902	828.869	787.38	939.774	975.527	895.233
438	14.04_524.5086m/z		524.509	1	14.0387	0.00542431	0.0791866		1.53419	845.308	550.982	381.053	144.251	298.911	245.702	586.918	1112.22	702.911	351.28	536.375	208.013	490.417	257.126	355.411	666.045	618.781	321.103	416.493	762.942	867.068	822.815	928.408	377.684	457.636	228.619	1272.45	191.15	470.472	705.172	429.089	87.2236	280.755	313.109	865.579	556.301	1069.78	825.791	911.207	279.014
380	14.04_498.2246m/z		498.225	1	14.0387	0.00150861	0.0792039		1.16834	178.166	152.495	139.116	121.332	137.856	133.271	146.497	184.448	173.048	148.808	155.77	126.851	150.888	132.425	143.546	160.079	144.837	140.504	149.95	164.68	170.8	179.886	197.295	140.234	150.838	109.49	192.778	129.584	149.831	168.539	154.395	112.546	139.669	140.175	195.665	149.297	194.496	188.193	177.724	140.612
611	12.06_632.1647m/z		632.165	1	12.0591	0.00568144	0.0810008		0.520056	267.358	514.094	132.64	154.065	396.508	270.737	340.361	846.527	291.14	296.294	542.909	356.287	437.928	723.323	154.993	451.361	1156.2	755.964	474.282	54.1222	104.457	588.089	322.762	332.881	189.412	468.659	250.599	190.713	861.335	743.341	69.4304	75.791	81.9172	428.578	1144.47	925.069	553.694	153.879	612.665	131.992
391	13.92_501.2790m/z		501.279	1	13.9234	0.00407512	0.08103		1.21692	1296.74	1065.6	1024.59	894.342	1077.41	978.803	1027.15	1328.84	1122.88	967.445	1039.93	919.448	1015.58	946.292	958.195	1206.35	1187.6	1023.13	1032.17	1238.13	1309.6	1264.21	1375.03	1106.02	1056.01	954.577	1534.54	913.279	1011.59	1042.82	1228.49	896.313	890.163	1079.08	1405.53	1127.74	1244.9	1307.55	1242.05	1126.31
714	15.79_717.2938n	717.294	716.287	1	15.7901	0.00484248	0.0810414		1.1623	2219.63	1909.69	2128.69	1961.89	2103.18	1973.3	2417.09	2655.97	2234.78	1783.15	1857.67	2264.47	2238.99	2253.16	2043.43	2203.94	2309.18	2200.5	2076.66	2131.45	2505.64	1928.09	2313.33	1960.4	2205.65	2138.44	2289.67	2151.67	2108.73	2259.85	2635.65	2337.69	2689.71	2405.56	2185.14	2163.85	2136.43	2104.51	2375.83	2033.12
510	0.72_570.8356m/z		570.836	1	0.719567	0.00284466	0.0810587		0.731549	86.6521	118.45	80.8993	137.792	265.034	295.708	233.452	150.399	155.904	253.705	84.509	260.279	77.1973	60.0352	163.975	105.185	99.9166	182.757	110.067	134.329	107.561	54.6877	50.0297	265.692	106.974	274.79	140.776	87.7467	118.103	130.256	314.482	229.489	185.742	281.898	67.211	183.823	110.08	59.9989	115.133	67.2655
362	0.79_486.9979m/z		486.998	1	0.79295	0.00200893	0.0829326		1.12042	251.436	224.412	257.086	298.679	248.621	248.161	294.431	257.037	251.219	226.62	297.433	231.655	212.515	234.916	272.174	274.562	261.858	228.6	279.309	269.993	298.197	250.854	186.699	335.093	243.916	306.734	309.19	268.391	233.81	224.04	255.498	281.867	326.362	290.917	242.233	232.1	276.427	290.477	274.392	231.699
1058	0.72_1196.7619m/z		1196.76	2	0.719567	0.00222236	0.084213		0.897032	400.697	446.692	419.255	513.67	475.13	471.862	440.54	391.09	440.216	514.2	466.156	487.147	430.077	396.112	470.046	453.239	458.388	493.706	416.977	412.174	453.655	387.616	349.34	502.425	423.394	486.78	413.221	440.557	439.487	452.5	494.332	487.641	452.771	512.313	337.472	495.495	424.64	484.315	427.471	459.671
1027	14.14_1174.6009n	1174.6	1155.58	1	14.1435	0.00951094	0.0842265		1.02695	7114.79	6928.07	6360	7330.06	7438.23	8049.74	6521.26	6872.54	7700.88	8129.1	6735.5	6889.91	7161.63	7545.82	7734.17	6299.85	6501.64	6220.49	6678.54	7397.78	6450.45	7199.22	7411.72	8484.77	5866.82	8246.44	5751.8	7656.22	7695.91	8045.93	8910.17	6655.97	7065.92	7531	6344.42	8229.17	6205.89	6949.34	7243.41	6288.39
150	13.94_279.2311m/z		279.231	1	13.9444	0.00353902	0.0845093		1.14502	1087.43	949.708	812.151	872.99	975.421	1078.96	1053.34	1151.09	1074.36	973.862	866.893	785.949	930.197	1021.94	992.794	921.663	938.737	860.126	955.693	1124.06	977.003	1065.91	1182.75	1025.89	793.853	1088.91	994.988	979.508	1099.99	1223.75	1173.5	856.784	976.993	918.013	929.651	1078.15	970.196	967.151	1057.87	893.231
260	8.60_377.0674m/z		377.067	1	8.59833	0.0044549	0.0849383		2.13397	190.799	89.4106	125.631	448.791	367.612	241.255	297.546	217.606	412.656	263.738	470.55	319.234	402.444	344.023	192.53	137.072	110.219	85.5277	133.411	237.675	350.22	68.7331	106.57	251.651	144.706	961.68	391.703	507.48	169.061	255.725	495.911	212.324	338.07	299.547	355.338	174.902	95.1576	192.581	280.43	81.916
387	14.10_455.3034n	455.303	500.278	1	14.1016	0.0235857	0.0849449		1.11479	49303.1	44226.2	39080.5	37443.9	44624.2	41298.1	43934.8	53579.1	47856.8	40998	39425	39142.5	44069.7	42467.5	42463.6	44612.1	48301.8	43302.4	41569.8	49350.8	48699.1	49083.7	50078.8	45718.1	41795.7	38938.3	56399.7	38841.8	41944.1	43621.5	48919.7	37519.8	39178.1	44123.1	52158.2	47307.8	47269.2	53384.9	49487.4	49407
135	0.74_231.8331n	231.833	268.8	1	0.740533	0.00729588	0.0852856		0.724107	726.276	1003	751.703	788.96	1597.09	1561.95	1874.85	683.019	612.961	1535.3	836.204	1696.67	705.706	676.825	760.969	776.915	932.874	1763.62	737.655	689.979	751.016	740.673	723.436	1818.62	687.553	1526.64	682.158	693.577	637.791	1012.67	1803.19	814.163	768.398	1587.23	737.019	1697.13	741.923	1805.39	611.038	1611.02
970	14.14_1038.6529n	1038.65	1083.65	1	14.1435	0.0291226	0.0852961		1.08496	55250.4	50923.9	45818.8	51757.2	53499	62310	55379.7	64300.5	59032.9	57828.8	47698.1	46243.9	51542.7	56628.2	54967	46827.6	50483.5	45365.9	49742.3	60577.1	48592.7	53341.2	58490.5	62222.3	41620.8	63812.6	51908.8	57455.1	59836.2	67434.2	71355.5	44372.7	54440.8	53474.3	43422.7	62046.1	47502.7	51065.2	56276.5	43823.7
824	14.07_783.2658n	783.266	828.231	1	14.0701	0.00375237	0.0853992		1.04966	1788.91	1704.27	1696.65	1670.63	1833.62	1836.11	1700.56	1712.01	1657.07	1893.37	1787.67	1719.76	1628.61	1612.3	1558.19	1863.31	1545.55	1539.3	1631.02	1692.53	1773.15	1756.55	1933.4	1949.52	1454.24	1846.23	1704.75	1549.47	1660.49	1672.78	1923.73	1666.24	1672.36	1816.5	1729.29	1876.76	1732.85	1852.44	1745.06	1829.28
843	0.72_846.8007m/z		846.801	2	0.719567	0.00241338	0.086158		0.711175	81.0673	113.991	82.2468	119.917	193.586	216.409	176.791	126.401	120.557	201.37	102.05	206.821	85.4064	76.0271	130.966	100.293	100.611	161.158	89.5661	123.448	85.6281	61.8234	53.3693	207.899	101.571	205.825	108.453	100.636	96.7888	114.427	223.504	147.442	136.793	219.23	49.5891	165.939	113.082	95.5366	95.8238	97.2042
595	14.03_587.2561n	587.256	624.201	1	14.0282	0.0110772	0.0868496		1.14247	8455.6	7401.16	6323.79	5637.65	6893.55	6324.64	6751.73	8366.25	8506.68	7090.57	7369.92	6070.72	7183.89	6342.27	7160.29	7451.7	7581.45	6625.14	6727.78	7968.63	8565.28	8352.85	8935.64	7217.74	7148.15	6169.58	8699.59	5843.86	7309.02	7719.26	7428.73	5167.95	6077.04	6735.93	8979.96	7862.82	8941.22	8833.92	8612.79	6495.03
999	0.72_1118.7696m/z		1118.77	2	0.719567	0.0024972	0.0872468		0.897267	480.2	535.181	528.682	600.165	541.357	590.283	542.043	503.122	566.63	563.999	559.246	559.607	493.507	505.4	527.922	542.027	538.998	577.367	488.47	509.216	527.469	466.14	417.976	573.236	508.695	569.79	497.76	505.392	548.606	540.292	596.533	662.296	526.173	637.754	417.945	556.428	535.463	484.633	491.657	472.303
401	0.72_465.8812n	465.881	510.881	1	0.719567	0.00547736	0.0879115		0.786598	657.037	835.289	722.809	935.116	1194.17	1279.59	1169.17	946.961	940.534	1176.78	774.261	1225.69	712	590.622	1042.13	809.878	801.089	1066.8	818.477	905.917	777.864	490.419	453.947	1324.24	835.377	1252.83	899.465	684.21	860.058	906.47	1341.16	1239.34	1032.02	1263.01	509.876	1044.02	833.049	637.051	815.357	606.223
1063	14.12_1203.5788m/z		1203.58	1	14.1226	0.0051872	0.0886143		1.05496	1885.77	1787.53	1743.87	1701.95	2008.61	2201.67	1667	1860.4	1649.28	1789.78	1938.65	1525.18	1563.57	1459.5	1509.53	2014.55	1628.78	1528.29	1754.32	1767.1	1905.42	1651.64	2218.91	1744.84	1721.73	1800.24	2011.99	1339.48	1851.59	1528.16	1888.71	1973.66	1428.05	1725.71	2063.63	1858.99	2177.04	1988.09	1867.81	1975.62
1073	14.15_1223.5682m/z		1223.57	1	14.154	0.00452237	0.0888112		1.03167	1403	1359.93	1235.57	1566.38	1577.41	1613.93	1361.33	1378.09	1448.15	1646.36	1390.28	1356.41	1406.9	1430.26	1554.18	1347.8	1227.37	1267.12	1232.96	1471.18	1271.67	1454.32	1414.83	1714.08	1161.14	1657.09	1113.61	1441.41	1487.44	1555.67	1757.3	1443.25	1523.89	1536.06	1282.14	1651.82	1272.68	1373.66	1409.93	1257.39
1200	0.70_1480.7177m/z		1480.72	2	0.6986	0.0055147	0.0888594		0.989402	3350.07	3385.95	3411.69	3620.53	3329.28	3513.36	3239.66	2921.36	3328.12	3947.48	3645.55	3452.32	3195.29	3092.86	3413.81	3262.27	3057.44	3352.64	3128.51	3127.47	3362.84	3521.39	3388.57	3621.58	3759.24	3816.97	2997.49	3462.72	3368.41	2946.3	3440.49	3773.61	3368.71	3594.07	3216.65	3300.02	3064.61	3399.25	3239.65	3516.19
523	14.14_194.1177n	194.118	581.317	1	14.1435	0.00371198	0.0889162		1.04497	2163.01	2069.93	2019.57	2067.87	2162.42	2230.27	2075.06	2152.64	2209.21	2271.51	1934.58	2087.14	2130.02	2167.75	2077.45	1987.51	2070.39	1948.41	2064.7	2186.04	2107.76	2113.91	2244.34	2267.71	1875.02	2271.78	2048.66	2238.86	2127.55	2242.11	2329.86	2087.31	2199.02	2080.8	1960.63	2238.48	2029.49	2179.23	2148.22	2070.86
269	1.97_383.0289m/z		383.029	1	1.97022	0.00340472	0.0891078		1.12557	425.667	378.18	222.464	285.515	221.954	273.307	205.471	304.769	349.358	287.088	265.706	361.165	358.669	392.998	452.722	390.386	474.432	528.968	334.026	469.885	428.473	398.298	406.013	269.862	393.646	188.681	496.811	300.76	386.353	314.168	316.919	430.695	319.207	242.142	499.194	484.814	498.96	442.503	398.049	449.936
285	1.17_399.9937m/z		399.994	1	1.1679	0.00224833	0.0895348		1.04101	131.454	126.274	154.579	145.783	152.993	112	140.424	136.03	144.697	195.005	150.8	245.148	177.036	172.743	165.551	196.808	140.722	161.077	125.55	143.055	160.496	103.782	118.481	174.617	126.359	151.703	193.612	164.29	105.204	205.851	168.062	292.385	196.613	196.655	135.9	119.984	137.846	124.432	126.728	172.902
952	0.72_1050.7853m/z		1050.79	2	0.719567	0.00218274	0.0895711		0.855887	273.014	318.984	274.1	394.928	345.324	350.523	342.594	279.568	316.808	345.333	324.178	327.023	305.849	278.698	330.406	318.866	328.801	282.285	291.775	311.714	307.02	244.227	229.095	327.783	316.456	315.378	314.115	270.294	313.376	332.823	341.205	382.841	321.808	408.649	241.887	306.916	322.287	286.862	286.4	312.468
504	14.09_568.2634m/z		568.263	1	14.0911	0.00426298	0.0909325		1.12164	1850.88	1650.16	1631.68	1607.33	1867.59	1710.5	1562.31	1881.75	1816.87	1625.86	1640.28	1613.07	1656.22	1593.69	1657.33	1761.2	1723.7	1676.97	1562.02	1764.72	1859.06	1882.41	1897.33	1871.37	1719.4	1620.83	2020.36	1533.92	1582.8	1600.12	1891.59	1586.91	1532.67	1811.47	2017.97	1799.99	1825.33	1955.24	1792.99	1735.56
758	13.91_715.2918n	715.292	760.234	1	13.9129	0.00432577	0.0916671		1.08251	1375.31	1270.47	1102.91	1255.95	1116.11	1311.86	1185.95	1588.73	1311.44	1153.71	1224.64	1006.65	1095.62	1075.23	1223.8	1307.19	1172.98	1047.42	1186.8	1299.09	1434.23	1220.5	1547.41	1191.2	1223.71	1250.47	1574.78	1116.57	1372.7	1280.85	1341.02	1167.03	1049.98	1078.65	1245.55	1192.03	1322.49	1262.14	1345.98	1153.08
875	0.73_899.4303m/z		899.43	2	0.73005	0.00173429	0.0924356		0.865663	141.911	163.933	156.385	153.785	127.591	106.915	124.1	134.172	148.703	119.391	182.81	135.243	146.49	158.412	141.598	143.568	170.71	183.395	134.206	143.49	132.483	173.635	118.035	130.133	147.731	110.6	140.811	151.165	144.351	174.656	123.243	124.515	113.656	147.807	143.895	171.464	148.698	193.734	146.33	182.7
1295	14.13_1722.8993m/z		1722.9	1	14.1331	0.00517653	0.0929841		1.06533	1652.14	1550.82	1421.96	1517.59	1663.59	1978.68	1406.88	1674.01	1457.62	1492	1617.44	1288.72	1274.84	1260.92	1352.34	1693.56	1449.36	1385.99	1535.53	1566.33	1623.99	1403.06	2015.19	1551.2	1552.07	1593.31	1732.92	1187.85	1708.44	1330.33	1720.08	1668.35	1126.64	1495.68	1719.4	1672.23	1861.54	1668.49	1626.89	1620.45
781	0.72_784.8259m/z		784.826	2	0.719567	0.00242729	0.0930832		0.820282	212.813	259.438	241.061	294.201	283.373	308.765	292.366	253.441	266.779	295.966	244.61	302.15	219.365	192.372	304.199	250.386	247.56	296.08	262.344	260.128	250.262	179.641	161.219	305.654	270.44	302.686	259.837	229.385	261.426	260.953	302.987	353.409	299.045	286.835	163.106	266.071	260.028	235.652	238.035	210.717
304	0.82_421.0000m/z		421	1	0.824383	0.00251179	0.093961		0.867898	125.85	145.005	192.68	189.908	193.662	206.284	178.378	135.489	162.528	161.481	164.846	184.74	165.327	192.302	132.675	156.115	167.391	199.585	178.011	144.528	99.5399	141.046	118.285	211.123	181.271	269.943	174.379	143.57	155.337	134.842	138.53	102.149	109.602	298.114	301.81	179.928	173.472	154.577	190.937	122.17
437	14.04_524.2792m/z		524.279	1	14.0387	0.0332748	0.0940484		1.18402	50579.2	42718.1	36870.3	29945.7	38222.7	35396.4	40947.7	54703.3	49249.5	39533.7	42726.7	32992	40241.8	33868.3	39145.7	43561	43363.9	38029	38030.8	46552	51952.2	49159.1	54653.6	39496.7	41602.8	34167.3	59908.5	31897.7	41763.1	45635.5	42612.1	26548.5	34693.5	36867.8	52322.7	45654.1	55430.4	51848.1	51943.2	35284.7
551	15.72_594.3742m/z		594.374	1	15.7167	0.00319937	0.0959682		1.2852	284.907	221.683	320.332	258.312	244.752	285.27	284.428	410.735	277.175	193.59	203.108	282.269	318.956	294.759	219.837	273.825	337.24	245.804	299.28	300.603	293.465	210.585	334.973	268.964	251.842	273.185	268.416	277.584	225.215	295.282	368.263	346.84	383.324	563.435	284.616	246.392	219.143	303.587	335.301	293.78
678	14.68_686.2588m/z		686.259	1	14.6838	0.00429465	0.0959846		1.0958	664.857	606.73	650.088	554.677	515.387	512.747	769.095	901.789	544.259	489.939	613.097	493.359	658.453	585.872	563.431	782.665	603.658	504.375	610.891	680.497	718.959	613.082	646.889	518.688	562.499	486.965	1007.44	617.62	563.531	766.79	522.811	688.612	846.439	507.378	631.036	462.489	773.852	573.913	776.377	630.956
820	0.72_822.8458m/z		822.846	2	0.719567	0.00237907	0.0964754		0.886502	239.339	269.981	270.29	312.415	283.451	277.655	281.755	245.107	272.91	351.556	277.586	290.39	250.616	229.863	309.297	254.529	272.491	325.472	252.294	276.156	270.757	207.628	202.815	307.603	300.831	333.835	243.561	249.7	266.565	280.06	338.442	319.474	286.885	335.486	183.147	287.065	266.745	251.158	255.323	267.46
866	15.81_892.5973m/z		892.597	1	15.811	0.00225001	0.097484		1.27483	232.027	182.006	239.392	174.456	165.568	140.993	224.733	175.949	206.01	166.33	176.652	189.62	226.333	218.467	151.734	204.226	190.638	153.475	202.659	219.298	272.54	187.415	248.854	169.279	202.493	169.631	187.219	222.641	179.722	201.325	255.206	233.869	251.618	203.858	205.137	169.56	203.922	248.079	217.327	227.795
1256	14.13_1626.9718m/z		1626.97	1	14.1331	0.020512	0.0975553		1.09232	21380.6	19573.5	17247.1	18659.2	20567.7	25829.6	20427.5	26710	20649.1	20235.5	18686.2	15828.7	17256.5	18506.8	17992.1	19310.8	19198.2	17270.9	19081.4	22525.4	19569	18627.3	24800.5	21452.7	17151.6	23138.3	23881.1	18083.8	23182.9	22142.8	25781.1	17209.8	16508.2	19119.6	18053.3	22912.7	21233.6	20328	21468.1	17841.5
657	15.79_687.3010n	687.301	668.283	1	15.7901	0.00727004	0.0975607		1.12816	3929.43	3483.03	3900.37	3573.42	3398.82	2967.37	3717.02	3716.03	3900.84	3032.33	3259.7	3779.68	4114.11	4108.8	3677.29	3766.19	4063.44	3622.49	3730.17	3802.98	4374.52	3409.77	4130.45	3410.16	3892.27	3362.71	3310.78	3865.85	3855.07	3813.75	4237.53	4229.52	4349.28	4153.67	3956.63	3721.52	3563	3927.76	3993.89	3743.16
629	14.09_645.2112m/z		645.211	1	14.0911	0.00260899	0.097689		1.09279	540.772	494.855	490.333	457.099	523.847	476.827	523.573	622.319	507.09	493.921	516.505	472.652	525.557	485.622	500.855	526.141	525.246	458.571	467.035	551.745	548.741	549.225	513.378	543.316	456.065	456.847	625.315	481.845	467.674	527.315	502.127	482.694	519.36	512.657	593.049	492.487	553.922	562.584	569.448	561.438
784	0.72_787.8467m/z		787.847	2	0.719567	0.00226218	0.0981941		0.903362	329.208	364.425	350.832	400.859	335.062	338.888	353.349	305.994	371.945	352.883	396.974	337.951	345.853	308.544	405.239	350.119	367.334	350.83	369.033	365.125	343.73	308.714	299.263	343.988	396.614	356.222	314.309	326.071	355.905	352.181	371.046	439.442	371.581	370.931	287.684	338.083	385.663	374.666	337.784	342.829
256	15.67_369.2429m/z		369.243	1	15.6748	0.0109058	0.0982002		0.683082	82.6916	121.057	47.5861	12.8674	38.3315	32.7985	43.6409	230.783	20.6811	15.9522	25.6372	28.6466	26.776	19.9982	13.2087	37.4857	359.206	32.4741	34.4539	47.0768	70.6097	162.88	50.2002	23.1596	24.3393	11.5587	39.264	33.9716	20.1082	20.382	32.4166	46.7156	58.1087	20.8266	40.3257	4916.27	29.8724	37.9459	28.1094	29.9275
1078	12.06_1248.3376n	1248.34	1229.32	1	12.0591	0.0217634	0.0985897		0.349872	1368.15	3910.43	324.211	397.483	2298.83	1220.91	1746.22	6361.19	1353.43	1337.75	3637.65	1982.62	2330.37	5490.18	358.339	2601.34	11335.1	6048.38	2839.66	69.4013	200.214	3685.36	1517.64	1767.69	640.802	2755.93	948.937	628.722	7334.04	5664.61	50.8196	118.543	120.913	2589.73	10159.8	8564.15	3540.53	473.081	4247.98	96.9386
557	14.10_563.2810n	563.281	600.201	1	14.1016	0.00788845	0.0986405		1.1149	5172.81	4639.7	4248.72	4220.23	4886.69	4501.58	4352.8	5053.23	5005.58	4469.09	4477.06	4252.57	4760.92	4459.77	4585.23	4786.98	4965.81	4515.65	4375.74	5051.62	5109.1	5326.04	5204.49	5097.64	4557.89	4219.49	5223.93	4276.9	4452.11	4459.42	5172.47	4288.32	4203.86	4897.72	5648.13	4966.54	4877.1	5605.22	5051	5113.72
156	6.21_283.0803m/z		283.08	1	6.21237	0.00572594	0.0992008		1.12037	459.428	410.068	392.188	686.56	354.986	381.559	507.109	416.842	757.701	511.202	299.113	706.33	801.686	557.119	797.536	623.256	637.666	402.376	1167.14	486.09	444.323	532.198	375.1	1126.45	589.546	671.024	751.859	806.402	708.998	871.371	551.309	299.345	388.997	770.865	682.415	528.031	600.323	501.491	458.776	411.836
658	14.03_669.2012m/z		669.201	1	14.0282	0.0039103	0.0995832		1.11754	686.466	614.268	563.665	496.784	537.33	565.513	600.591	850.391	693.615	526.524	615.961	492.909	560.173	507.082	606.28	656.592	623.524	515.495	558.402	664.117	695.58	668.371	717.798	557.156	650.271	499.432	903.34	526.648	617.862	664.182	579.799	497.36	540.665	518.114	698.717	594.712	745.595	683.03	732.493	525.193
475	13.91_553.3085m/z		553.309	1	13.9129	0.00391796	0.10045		1.10693	1038.87	938.521	847.801	793.31	831.268	958.421	927.242	1084.24	948.281	879.964	852.999	775.348	845.998	863.375	801.457	961.902	880.553	885.139	912.474	988.58	1062.35	953.128	1151.43	908.029	812.118	961.042	1085.5	868.213	980.784	1045.12	1048.95	717.535	824.894	834.859	893.441	939.97	948.775	972.227	974.935	876.35
622	14.03_640.2428m/z		640.243	1	14.0282	0.0024766	0.100612		1.05832	236.774	223.726	185.789	211.375	190.485	192.829	195.567	295.65	260.182	182.106	215.587	140.424	189.625	183.499	260.109	224.176	216.834	167.508	183.608	235.539	224.835	231.132	255.589	178.618	260.172	174.667	310.32	181.136	233.233	227.636	207.301	195.759	177.974	181.446	247.387	188.637	259.303	226.233	255.036	165.218
637	13.54_654.2972m/z		654.297	1	13.538	0.00221144	0.100823		1.07928	169.637	157.176	194.187	158.717	147.464	196.793	133.909	189.41	144.761	140.02	152.823	121.552	140.251	123.301	108.324	156.184	154.137	127.729	141.583	150.767	179.73	146.338	201.713	162.472	159.688	138.696	227.008	142.575	178.771	145.767	148.796	106.591	73.2484	186.471	165.532	176.001	204.658	158.648	183.59	142.237
325	11.12_452.2735n	452.274	451.266	1	11.1205	0.0226762	0.100893		0.128102	671.578	5242.54	926.702	1051.64	463.473	991.6	142.155	262.928	127.732	403.833	86.9745	892.627	332.619	913.072	279.928	289.197	1064.31	1113.34	1465.24	1332.35	559.25	85.9105	708.799	641.395	832.325	111.982	590.866	305.442	372.567	216.584	350.685	502.271	252.778	129.436	234.163	101.446	81.3003	228.642	137.228	20324.3
1080	14.14_1232.6188n	1232.62	1231.57	1	14.1435	0.00768527	0.101507		1.0939	3844.96	3514.91	3406.36	3685.51	3961.99	4171.96	3725.77	4065.12	3766.52	4136.14	3617.43	3548.48	3690.34	3707.21	3787.42	3539.61	3382.44	3280.47	3426.42	3986.45	3510.99	3880.74	4001.65	4348.67	2942.29	4216.58	3374.64	3777.17	3897.04	4285.89	4598.72	3418.02	3897.31	3929.88	3512.2	4204.33	3585.62	3697.54	3973.18	3276.74
532	13.37_586.3115m/z		586.312	1	13.3703	0.00286775	0.102004		1.15422	275.036	238.287	320.777	231.85	206.584	311.22	199.728	252.611	197.504	186.632	232.572	169.872	214.501	177.83	146.727	262.484	234.189	209.967	228.463	228.987	311.222	250.533	309.402	214.234	210.762	208.893	315.073	214.284	248.394	249.68	233.188	160.559	120.901	288.165	294.625	239.475	319.122	255.601	297.521	236.821
726	14.03_687.2473n	687.247	732.176	1	14.0282	0.00401669	0.102236		1.09657	912.725	832.342	741.314	755.749	799.78	769.655	749.621	1018.92	973.073	771.698	867.739	695.663	800.085	715.2	873.756	846.581	798.678	684.246	757.111	891.585	911.585	884.359	963.368	791.373	848.66	725.559	1036.45	721.624	853.64	847.685	797.725	679.843	747.909	791.225	993.84	859.263	953.481	921.245	961.053	734.808
196	8.02_321.0419m/z		321.042	1	8.02423	0.0125866	0.102525		1.21605	1738.42	1429.56	2057.34	3913.03	2339.19	2285.7	2953.71	1898.18	2019.19	1724.54	2771.48	3243.61	4353.37	3599.63	4111.45	2453.56	2093.82	2607.98	1929.39	1761.14	2785.36	964.767	1442.41	2523.45	2071.73	4278.63	2629.93	4440.6	2535.34	3716.89	3623.38	2830.35	3786.39	2874.67	2636.27	3275.12	1776.16	2203.89	3062.61	1064.84
69	2.23_219.0069m/z		219.007	1	2.22988	0.00196628	0.103217		0.886523	165.291	186.449	187.36	201.956	167.624	157.824	139.059	170.528	162.255	159.279	178.871	185.834	181.212	160.995	192.28	149.71	187.408	228.562	167.908	178.96	168.494	151.14	162.571	239.414	155.334	169.632	208.267	168.975	175.449	170.114	152.562	176.944	157.047	158.933	230.526	156.595	182.733	191.155	159.556	199.722
827	14.07_832.1813m/z		832.181	1	14.0701	0.00251057	0.104978		1.00946	660.386	654.199	641.619	661.752	662.805	696.606	611.257	654.846	625.4	654.289	701.507	589.757	620.638	587.664	640.731	680.276	586.827	553.153	610.491	642.748	649.822	637.919	711.056	672.925	590.313	662.588	636.193	589.194	636.541	647.066	669.239	645.076	599.978	658.911	654.95	633.617	659.201	694.313	672.402	642.982
1341	0.70_1922.6330m/z		1922.63	2	0.6986	0.00313183	0.105255		1.0721	492.602	459.474	463.37	467.265	379.847	359.933	531.62	481.078	446.38	511.291	477.205	342.338	439.672	412.954	382.609	476.411	426.358	426.506	416.23	479.273	509.52	492.516	489.1	425.025	499.797	418.309	523.081	494.545	472.742	485.948	360.791	474.228	551.528	372.609	437.23	374.292	491.792	471.891	510.615	467.301
779	14.16_784.1887m/z		784.189	1	14.1645	0.0039768	0.10565		1.03256	1701.42	1647.77	1652.9	1747.51	1782.65	1786.96	1574.94	1622.27	1715.93	1795.43	1672.76	1742.68	1626.78	1642.04	1664.52	1672.69	1547.85	1539.84	1528.69	1640.22	1716.84	1675.64	1772.99	1848.29	1539.27	1800.69	1540.55	1644.68	1655.67	1664.87	1909.06	1712	1672.2	1779.61	1681.2	1745.27	1619.87	1731.23	1681.59	1670.18
673	13.91_703.2720n	703.272	684.254	1	13.9129	0.00575231	0.105695		1.10069	2013	1828.86	1627.86	1609.25	1604.27	1756.29	1670.59	2001.63	1846.28	1639.44	1736.47	1433.1	1601.64	1625.32	1579.38	1829.79	1680.08	1559.07	1753.66	1870.66	2029.3	1829.53	2322.51	1712.28	1604.67	1711.64	1987.53	1563.02	1912.65	1871.66	1965.88	1445.2	1483.87	1734.9	1728.79	1838.68	1887.02	1907.81	1937.47	1682.78
75	0.83_226.9942m/z		226.994	1	0.834867	0.0033903	0.106317		1.27169	151.535	119.16	180.781	194.408	116.955	123.106	155.506	45.2318	152.159	139.141	106.371	129.603	152.007	84.708	223.974	95.0756	59.1338	66.8926	101.447	204.762	230.2	67.5436	103.635	235.022	187.652	150.002	185.321	199.71	74.7146	128.877	255.473	219.757	229.958	145.16	66.7758	37.6881	73.1523	204.1	71.9897	157.115
659	14.03_673.2110n	673.211	672.204	1	14.0282	0.00851713	0.10667		1.12239	3664.81	3265.19	2935.15	2648.39	3054.82	2948.15	3088.47	3965.21	3613.53	3003.33	3175.97	2623.57	3136.21	2787.55	3145.05	3328.27	3327.42	2912.91	3011.37	3501.49	3720.46	3587.14	3850.14	3145.34	3205.2	2861.42	4131.61	2774.32	3210.67	3411.77	3225.55	2558.08	2932.91	2859.99	3732.19	3299.45	3879.95	3683.12	3813.4	2895.41
517	0.72_578.8674m/z		578.867	1	0.719567	0.00559946	0.106744		0.794763	721.268	907.525	789.375	983.563	1035.93	1114.9	1062.16	911.833	976.502	1058.2	863.289	1055.94	795.403	641.163	1061.7	895.434	876.924	1045.69	868.861	944.386	851.173	553.119	536.393	1168.75	894.011	1112.96	934.79	772.693	891.113	937.838	1135.14	1223.14	1034.02	1079.86	550.059	997.426	924.207	727.247	841.967	698.028
754	14.07_757.2449m/z		757.245	1	14.0701	0.00426677	0.109059		1.09714	1177.71	1073.44	1046.95	947.151	1124.53	1160.26	1156.8	1205.9	1041.39	1094.55	1120.16	1007.17	1054.51	959.37	859.882	1201.77	987.578	975.598	1029.38	1133	1188.2	1131.89	1257.77	1119.05	910.833	1145.77	1227.04	940.071	1031.58	1078.46	1203.92	1008.91	1033.28	1096.3	1066.57	1167.19	1184.04	1212.8	1157.43	1152.78
172	13.95_303.2308m/z		303.231	1	13.9549	0.00351638	0.109402		1.16791	549.682	470.656	421.504	418.796	503.251	528.78	515.429	620.848	478.05	415.666	470.286	363.827	416.427	402.746	410.635	530.75	487.251	406.966	474.506	516.703	546.215	514.323	621.486	478.438	444.102	461.943	634.342	379.721	519.196	497.527	522.493	450.653	427.751	445.973	554.634	479.361	583.848	511.464	536.356	486.479
216	2.75_335.0585m/z		335.058	1	2.75157	0.00440015	0.110347		0.592318	63.8194	107.745	161.782	112.211	529.109	239.886	101.554	156.525	184.612	140.31	221.087	95.7002	60.3457	86.7262	65.2976	74.3614	109.713	119.757	65.7918	32.3041	37.0418	134.743	51.1886	336.004	168.418	294.168	290.92	182.62	211.913	109.919	72.8575	27.2963	75.9624	50.8027	245.179	120.094	185.792	187.552	85.8158	107.971
1135	0.70_1319.4189m/z		1319.42	3	0.6986	0.0067982	0.110984		0.966725	3774.01	3903.92	3960.49	4179.49	3757.91	4063.25	3925.5	3507.99	3767.33	4308.27	3932.39	3848.53	3584.01	3639.75	3861.59	3688.21	3450.63	3821.76	3679.65	3668.26	3813.51	3895.09	3719.2	3969.57	4334.21	4363.33	3625.57	3880.71	3877.31	3458.13	3900.23	4170.73	3901.17	4074.14	3552.32	3738.42	3625.01	3625.4	3786.33	4079.5
599	14.32_626.2198m/z		626.22	1	14.3193	0.00300872	0.111065		1.03243	249.038	241.215	174.394	167.703	171.32	198.721	189.646	266.664	261.778	207.342	225.927	147.099	175.582	166.138	206.024	192.248	249.544	185.521	214.086	230.377	277.47	258.926	229.377	240.886	196.76	167.826	293.599	186.56	215.246	225.876	188.303	107.346	141.911	190.45	288.007	239.054	238.092	278.535	293.755	185.06
697	15.79_706.3424m/z		706.342	1	15.7901	0.0029516	0.111319		1.17368	365.379	311.31	365.085	310.694	291.743	251.324	347.154	385.487	371.716	252.906	294.115	325.73	392.428	395.156	316.566	370.404	385.841	286.157	339.378	345.046	403.097	325.29	388.084	300.162	353.928	294.955	314.555	360.022	363.06	374.182	389.148	372.805	431.315	357.824	386.015	321.563	342.278	370.702	402.21	346.104
440	14.32_526.2914m/z		526.291	1	14.3193	0.00763731	0.111881		1.06822	1333.57	1248.41	940.862	773.046	986.014	960.314	1043.56	1700.56	1494.26	1235.43	1228.33	756.912	946.545	779.612	990.783	1049.32	1286.72	1097.84	1073.24	1228.78	1428.49	1422.08	1254.94	1322.91	987.927	957.653	1792	922.711	1162.86	1167.28	989.639	471.845	798.576	975.993	1607.8	1262.76	1428.51	1462.83	1637.44	917.103
90	0.85_241.7564m/z		241.756	1	0.84535	0.00183951	0.111985		0.940924	153.975	163.642	166.019	154.979	157.434	169.359	180.319	177.175	142.153	180.646	155.813	151.441	141.666	119.856	129.929	156.687	149.172	141.135	135.418	136.574	140.705	172.56	166.059	156.679	163.92	167.396	170.051	167.454	164.626	142.879	148.516	151.783	140.441	123.772	144.971	192.724	156.291	140.478	136.529	185.82
395	14.14_504.3099m/z		504.31	1	14.1435	0.0289112	0.112942		1.06863	52091.8	48746.4	45564.9	49114.4	50918.1	56612.1	51778.9	56406.8	54605.9	53058.2	46839.5	45248.7	49933.2	53100.6	51194.2	47640.4	48048.4	45216.1	47652.4	53951.1	48922.6	50415.7	55077.7	55060	43777.9	56272.5	50278.6	53566.4	54346.5	57986.3	60244	47564.2	53434	49748.3	45375.5	54722.3	48782.5	50373.2	52788.4	46236.4
25	1.19_171.9453m/z		171.945	1	1.18887	0.00273467	0.11318		0.917515	181.159	197.445	159.422	157.386	203.752	162.189	224.601	218.108	186.854	255.919	173.604	242.403	169.368	197.945	186.223	201.687	200.553	311.926	180.235	186.367	182.223	177.248	178.797	243.052	163.099	191.045	293.628	220.791	191.839	189.158	182.567	209.291	215.549	201.384	167.794	273.268	201.773	177.869	164.556	192.341
584	14.36_277.6652n	277.665	614.343	1	14.3613	0.0112747	0.11332		1.06597	4311.03	4044.23	3592.54	3383.69	3161.1	3965.55	3471.62	4895.18	4052.54	3714.15	3861.04	2805.22	2962.99	2711.9	3111.34	3669.89	3979.79	3569.16	3547.28	3943.39	4719.75	3921.58	4659.38	3903.79	3482.73	3685.62	5170.03	3514.63	3710.49	3746.11	4026.43	2212.02	2807.33	3592.99	3818.76	4119.08	4297.39	4100.78	4613.05	3558.85
1177	0.70_1412.7308m/z		1412.73	2	0.6986	0.00767747	0.114019		0.969233	4245.2	4379.95	4361.67	4596.28	4310.83	4457.33	4241.89	3834.84	4315.99	5031.39	4544.55	4354.02	4063.05	4050.35	4253.45	4188.91	3845.48	4264.79	4070.69	3998.6	4237.05	4499.25	4245.88	4596.96	4754.22	4915.75	3924.3	4385.76	4346.97	3911.96	4394.03	4633.08	4255.85	4653.14	4054.97	4236.72	3920.79	4207.2	4065.57	4596.4
1096	0.70_1251.4319m/z		1251.43	3	0.6986	0.00693384	0.114806		0.968628	3753.89	3875.48	4002.27	4136.25	3608.34	3906.53	3902.18	3434.09	3920.43	4254.43	4003.72	3713.33	3598.76	3669.49	3833.04	3771.66	3517	3574.26	3726.29	3641.5	3753.08	3947.06	3673.94	3972.38	4333.84	4261.34	3532.35	3978.33	3867.7	3516.35	3714.92	4167.12	3877.12	4017.32	3559.25	3686.1	3578.53	3779.77	3713.22	4032.63
58	0.73_210.8407m/z		210.841	1	0.73005	0.00182312	0.114903		0.973408	199.597	205.05	223.819	227.402	192.126	187.324	216.105	205.544	196.063	193.908	224.519	196.943	196.855	185.113	221.907	230.085	219.013	201.851	212.522	198.039	203.786	204.579	191.986	219.648	220.219	196.266	211.022	202.711	201.933	244.463	221.765	236.887	223.809	194.413	194.404	199.689	213.722	201.464	181.135	197.366
1247	14.14_1602.9726m/z		1602.97	1	14.1435	0.0280868	0.116923		1.08466	19805.4	18259.6	15545.9	17910.6	18490.5	22925.9	20093.1	24537.3	21598.3	21128.2	16167.9	15544.6	18154	20525.5	19734.8	15496.6	18361.5	16353.6	17451	22472.6	16658.8	19149.6	20940.7	23424.1	14183	24224.3	17876.1	21594.9	22488.7	26903.1	28121.9	14266.1	18826.2	19102.1	14033.5	23787.7	16227.5	17678.7	20508.1	14508.5
1343	0.70_1936.6311m/z		1936.63	3	0.6986	0.00400222	0.117328		1.03069	931.095	903.367	938.863	922.659	669.666	864.262	934.894	914.926	841.92	935.038	992.509	890.454	889.057	851.429	908.499	965.542	822.17	774.12	890.233	898.578	1017.53	899.846	908.428	859.459	899.045	996.405	980.71	912.94	854.135	825.01	835.762	1017.38	988.686	864.118	869.488	798.809	927.507	924.657	990.306	928.188
400	15.79_508.3395m/z		508.34	1	15.7901	0.0194638	0.117393		1.24363	11757.3	9453.98	11031.4	9558.97	9468.18	8573.94	12727.1	14269.1	11314.1	7806.85	9080.49	11096.4	12474.9	12125.5	9997.53	11492.4	13120.3	10505.8	10311.4	11153.5	13951.8	9304.98	12618.8	9214.74	11530.3	10494.7	11083.8	10852.6	11305.1	13121	14219.8	12210	14767.1	12990.7	11623.7	11368	10360.3	11168.8	12580	9872.87
297	10.74_136.0873n	136.087	407.278	1	10.7351	0.0114938	0.117471		0.456028	504.74	1106.82	289.144	640.155	348.127	600.725	223.319	394.026	308.241	483.51	289.816	790.296	491.819	634.644	336.843	160.719	330.528	549.731	446.916	886.85	535.273	50.4823	546.355	207.274	434.356	348.81	380.371	493.806	423.299	297.965	684.996	1679.6	412.173	735.812	243.598	203.036	95.7624	220.327	181.845	3767.82
234	4.27_349.0106n	349.011	348.003	1	4.27233	0.00321046	0.118021		1.1371	381.05	335.106	440.308	369.911	374.966	388.946	376.828	430.664	334.91	314.427	324.545	375.597	335.206	380.551	349.594	413.638	369.241	411.015	361.282	353.963	431.132	372.225	366.882	474.558	328.456	427.735	472.498	382.362	379.634	338.636	443.782	460.095	347.211	430.616	353.92	357.671	398.066	347.161	373.661	281.645
1347	0.70_1976.6224m/z		1976.62	1	0.6986	0.00359519	0.11878		0.982572	518.122	527.312	529.792	501.399	415.256	477.257	543.158	508.139	541.231	521.925	596.323	401.401	520.513	442.063	402.618	529.235	437.037	402.936	510.687	504.49	547.251	505.425	515.323	473.753	518.625	501.084	544.108	543.752	485.958	501.183	424.343	580.474	551.27	486.691	453.804	369.144	520.005	525.752	508.893	560.278
338	2.20_462.2370m/z		462.237	1	2.19843	0.00596458	0.119385		0.976569	297.959	305.108	40.9452	117.405	20.2038	15.6404	4.01802	43.2135	349.576	186.443	278.941	356.215	185.263	559.294	365.824	411.968	274.079	282.906	191.573	353.958	364.03	269.542	204.304	208.69	72.0527	87.1052	174.718	268.993	156.981	58.0163	401.409	105.937	205.171	558.211	637.069	320.523	356.052	324.851	189.899	267.71
716	0.72_716.8391m/z		716.839	2	0.719567	0.00334214	0.119691		0.787162	222.688	282.9	231.09	313.856	318.472	316.457	314.292	293.837	304.065	328.346	274.335	314.041	251.874	216.574	333.099	266.391	271.075	319.533	285.636	280.238	262.479	182.087	165.948	337.161	286.009	336.111	291.537	236.576	297.033	291.205	327.199	380.176	309.254	322.723	164.029	307.244	289.97	241.596	263.667	221.347
588	4.26_620.0789m/z		620.079	1	4.26185	0.00247573	0.119967		1.12306	137.547	122.475	192.641	137.008	152.809	154.169	119.404	157.584	112.417	112.016	113.553	132.948	123.319	147.602	124.66	142.154	147.201	163.602	123.988	130.981	151.78	138.784	128.645	209.434	119.428	169.614	165.259	145.295	150.693	116.871	163.74	194.607	110.592	174.046	132.556	118.855	151.753	136.801	130.535	79.5986
1292	14.13_1718.9520m/z		1718.95	1	14.1331	0.00537501	0.12007		1.02524	932.255	909.308	809.658	878.189	1018.69	1199.19	833.969	1070.83	808.98	892.872	934.853	769.37	704.667	718.246	783.486	946.013	805.323	788.086	858.849	891.662	901.434	766.535	1169.39	903.975	856.034	971.463	1080.28	682.118	943.418	770.309	1028.61	951.266	658.942	886.944	995.759	983.432	1091.21	941.006	922.607	935.681
23	1.16_168.0271n	168.027	167.02	1	1.15742	0.0118244	0.120149		0.897044	1568.47	1748.48	1944.55	1914.57	1877.12	2094.32	1633.79	1324.21	2166.51	2847.87	1788.16	3591.94	2719.37	2477.69	2428.64	2344.6	1960.45	2241.69	1378.73	1738.75	1884.58	1242.77	1407.77	2679.5	1866.66	2215.31	2025.73	2606.35	1486.61	2891.4	2292	3944.49	2338.83	2801.6	1879.85	1621.35	1634.54	1748.25	1809.36	2550.36
507	15.79_523.3634n	523.363	568.362	1	15.7901	0.0481721	0.12087		1.25446	65043.6	51849.9	62350.7	51009.8	50169.7	47592.9	69538.9	80032.4	62087.3	43246.7	51188.9	59574.6	73788.3	66651.2	55745.1	62817.2	72236.3	56652.2	55386.6	62039.5	78427.6	49768.7	69938.3	49452.9	63330.6	60557.5	64907.6	59123.6	62019.8	74978.4	78278.1	66182.7	81613.4	70490.6	63607.8	62361.7	56801.8	61890.9	68832.8	52975.2
252	0.77_184.0567n	184.057	367.105	1	0.771983	0.0202924	0.122664		1.01301	2881.37	2844.35	2654.72	2461.98	4523.67	4024.02	2795.62	4021.18	2827.95	3538	3691.1	3487.47	3248.52	2534.55	2281.04	3322.65	2811	2620.45	4278.13	2599.83	3582.31	2681.56	2661.77	3212.46	2401.09	2758.71	2383.88	3022.48	1968.18	3084.92	12826.7	2932.97	2828.33	3223.36	4873.44	2663.27	2685.46	5208.45	2772.71	2597.04
870	0.73_895.4410m/z		895.441	1	0.73005	0.00368761	0.123137		0.841643	123.188	146.366	144.074	138.43	183.703	204.217	96.3183	89.5534	102.575	250.26	155.459	208.332	124.127	138.881	96.6736	130.548	138.487	258.231	122.151	115.363	103.223	148.659	125.507	268.853	110.28	227.312	107.264	128.071	109.981	123.716	234.364	89.1861	90.2264	274.527	152.411	257.661	129.021	199.155	109.669	197.701
367	15.16_492.3429m/z		492.343	3	15.1636	0.00329848	0.123207		1.02579	301.807	294.219	275.942	198.367	218.766	177.863	295.58	278.697	303.783	242.455	264.289	305.929	384.517	315.913	239.764	324.548	314.699	240.738	306.719	339.504	328.972	212.188	326.565	311.793	261.216	359.841	325.984	255.504	262.733	320.588	329.168	213.727	297.374	319.178	257.5	269.413	269.768	288.429	301.457	286.316
131	2.75_267.0713m/z		267.071	1	2.75157	0.014041	0.124389		0.624631	576.956	923.674	1352.12	968.347	4329.72	1863.05	899.565	1377.99	1503.45	1140.38	1869.54	895.27	598.114	748.524	532.859	631.082	952.29	982.144	547.915	351.491	351.71	1156.92	447.699	2615.1	1482.1	2250.04	2634.33	1514.75	1824.65	971.877	642.219	315.569	685.927	484.578	2060.6	968.443	1681.83	1537.76	778.903	915.57
435	4.26_524.1455n	524.146	523.138	1	4.26185	0.00442153	0.124395		1.19148	303.711	254.902	458.891	319.17	315.423	351.257	248.334	324.596	231.057	195.469	252.29	318.492	256.669	314.114	248.475	351.62	350.263	387.406	297.256	291.933	371.558	297.187	254.168	506.324	259.686	373.644	432.163	340.934	346.631	212.281	367.87	448.744	195.509	429.189	313.726	266.284	359.847	323.848	305.814	150.054
966	0.70_1070.1369m/z		1070.14	3	0.6986	0.00635118	0.1244		0.957282	2244.93	2345.11	2460.1	2581.31	2175.77	2390.24	2449.58	2163.71	2326.62	2601.13	2415.51	2251.63	2218.25	2176.04	2408.27	2398.32	2076.31	2154.43	2290.61	2254.03	2246.13	2342.99	2136.56	2478	2682.1	2627.82	2171.88	2330.55	2496.68	2130.37	2340.44	2573.5	2371.24	2460.7	1991.45	2188.57	2293.63	2267.84	2256.37	2354.43
579	13.91_592.3560n	592.356	613.331	1	13.9129	0.0108051	0.12447		1.14075	3929.99	3445.1	3026.63	2924.38	2972.13	3402.17	3268.47	4058.57	3353.46	3058.34	3211.75	2639.15	2855.52	2746.19	2786.27	3631.46	3020.94	2959.52	3193.49	3587.35	3972.56	3552.35	4607.7	3332.39	2975.49	3335.55	4386.98	2872.39	3480.08	3574.71	3977.94	2551.18	2706.59	2984.45	3250.54	3444.6	3719.91	3570.75	3703.95	3142.98
1281	15.79_1686.9954m/z		1687	1	15.7901	0.0090575	0.124622		1.438	1408.48	979.475	1320.57	872.509	689.456	636.306	1340.21	1439.43	1272.59	688.266	968.244	1038.85	1800.49	1453.36	1061.98	1207.4	1721.72	949.199	1008.85	1362.61	1826.14	868.624	1576.55	766.029	1341.74	1103.6	1113.33	1173.26	1333.76	1808.81	1732.95	1361.79	1723.38	1507.5	1333.69	1216.66	1024.41	1305.35	1474.41	911.777
1113	14.12_1279.5641m/z		1279.56	1	14.1226	0.00571825	0.125046		1.08621	1329.09	1223.61	1142.59	1208	1283.6	1431.12	1187.52	1417.44	1173.02	1256.19	1340.98	1027.89	1065.56	1018.54	1124.68	1335.64	1090	1016.97	1133.49	1273.87	1268.75	1229.3	1544.45	1287.01	1093.8	1325.85	1392.71	969.447	1285.09	1162.35	1387.87	1252.38	1058.46	1221.24	1306.2	1288.58	1411.95	1301.3	1351.52	1257.61
213	4.26_312.0636n	312.064	333.038	1	4.26185	0.00467052	0.125145		1.08134	817.093	755.631	974.085	788.139	836.616	853.574	728.701	843.211	743.234	720.079	720.705	814.492	768.467	843.257	750.41	871.711	817.618	881.162	807.2	766.325	916.205	793.812	792.031	1008.8	727.988	905.895	915.43	877.662	843.581	692.882	920.271	1016.29	735.263	923.393	800.46	750.374	828.885	808.029	807.174	647.488
1166	0.70_1387.4059m/z		1387.41	3	0.6986	0.00782899	0.125949		0.974173	3644.27	3740.88	3783.71	3971.74	3593	3764.45	3717.74	3406.79	3670.2	4284.15	4006.48	3678.45	3439.55	3410.25	3606.61	3652.13	3281.67	3637.4	3581.75	3499.51	3726.85	3722.36	3628.34	3913.51	4171.79	4211.87	3431.34	3708.57	3756.86	3425.46	3763.55	4021.13	3804.34	3957.28	3423.78	3520.08	3338.33	3711.48	3539.85	3829.65
759	14.07_761.2911n	761.291	760.249	1	14.0701	0.010106	0.127068		1.08809	4531.14	4164.33	4085.16	3604.57	4438.67	4567.92	4175.69	4259.07	3903.63	4500.84	4196.56	3900.18	3936.07	3614.53	3306.44	4423.51	3825.91	3959.17	4022.82	4297.47	4505.82	4308.41	5012.86	4514.29	3383.15	4591.69	4336.8	3716.01	4073.08	4249.59	5029.29	3582.96	3758.1	4309.74	4066.63	4531.76	4373.85	4638.26	4420.8	4416.33
1252	15.79_1615.0666m/z		1615.07	1	15.7901	0.0151313	0.128008		1.54196	2919.21	1893.18	2621.28	1586.04	1481.7	1537.39	3219.59	4140.85	2465.14	1293.39	1881.12	2268.33	4055.18	2975.01	2103.58	2626.3	3777.07	2053.18	1968.16	2684.41	4101.43	1626.06	3264.92	1549.98	2710.26	2615.34	2943.48	2148.54	2672.35	4482.47	4010.42	2782.57	4092.74	3393.89	2633.3	2649	2064.52	2586.92	3216.56	1621.15
22	0.85_167.0198m/z		167.02	1	0.84535	0.0077085	0.128018		0.998189	743.425	744.774	841.892	901.678	791.263	719.778	737.993	632.72	943.61	1230.85	880.464	1325.37	1071.36	1027.58	1059.15	1064.91	861.611	875.668	666.37	772.03	890.595	631.028	680.048	1181.07	780.186	1015.27	889.404	1056.1	652.352	1287.88	977.928	1598.16	1022.89	1253.1	771.533	674.859	719.435	759.17	779.552	970.735
1253	0.70_1616.6926m/z		1616.69	2	0.6986	0.00609483	0.128605		1.01401	1864.63	1838.87	1802.85	1954.27	1806.88	1841.85	1816.47	1667.92	1819.41	2201.45	2020.64	1883.21	1803.47	1692.42	1766.63	1749.05	1658.35	1825.61	1702.52	1754.24	1887.84	1941.56	1874.9	2006.93	2065.78	2148.62	1688.64	1902.97	1841.93	1632.49	1887.74	2109.84	1912.83	2003.65	1693.69	1756.52	1697.18	1824.99	1841.12	1844.04
706	6.07_710.8166m/z		710.817	2	6.06562	0.00500479	0.128869		1.20627	194.224	161.012	179.976	186.969	253.636	224.871	208.463	172.159	246.588	202.629	267.772	341.943	382.25	263.012	281.759	281.633	185.384	247.968	211.667	212.024	156.612	267.398	140.861	220.144	168.817	175.584	215.177	227.239	170.851	561.905	271.966	455.799	416.953	387.503	263.661	210.098	189.651	118.264	222.401	192.503
1075	8.24_1225.6561m/z		1225.66	1	8.24433	0.008947	0.129342		1.123	360.375	320.905	668.134	503.885	1021.56	426.584	611.155	302.684	488.176	493.666	585.493	395.065	289.215	190.544	370.617	371.134	274.868	336.614	274.311	85.8863	521.058	432.081	402.477	1131.05	162.406	1538.06	270.71	786.943	425.652	416.487	944.787	199.259	629.064	562.58	314.15	266.254	144.102	195.213	369.142	138.272
632	0.72_647.8576m/z		647.858	2	0.719567	0.00320074	0.129439		0.773511	107.231	138.629	105.9	160.333	183.156	183.495	169.366	130.602	146.122	227.655	112.623	187.427	101.596	99.0719	189.442	122.078	120.147	186.19	125.409	132.816	123.157	82.9738	89.9766	189.792	145.848	218.031	125.594	123.278	153.98	136.315	207.719	177.344	145.437	214.844	76.2916	167.895	124.803	119.329	131.039	127.534
738	14.04_740.1903m/z		740.19	1	14.0387	0.00361252	0.130459		1.07581	431.02	400.645	347.228	323.944	368.117	351.468	357.637	476.645	451.842	372.066	385.115	316.176	366.6	334.547	384.361	400.947	387.035	350.659	354.147	407.831	432.312	441.107	442.83	365.656	405.188	352.373	522.806	333.061	383.74	411.602	369.862	329.568	333.428	338.641	459.581	395.106	434.908	426.574	452.589	356.287
583	14.53_614.3413m/z		614.341	1	14.529	0.00408274	0.130623		0.851048	261.409	307.161	213.102	214.981	254.173	308.884	275.99	305.862	241.805	215.098	237.891	206.088	146.194	168.227	152.202	254.852	253.424	262.604	304.839	248.747	290.818	227.249	278.821	318.731	188.646	242.664	309.95	206.623	193.949	227.858	350.07	324.664	187.052	226.394	268.411	196.073	183.426	256.712	247.387	473.255
667	13.91_680.3103m/z		680.31	1	13.9129	0.00532758	0.13089		1.10907	1073.38	967.819	868.457	850.561	879.386	1017.07	930.954	1106.59	946.537	960.179	915.459	811.158	825.208	828.896	839.021	989.17	859.525	869.671	904.474	996.555	1086.4	969.672	1240.89	1028.83	794.611	973.307	1081.41	852.769	997.441	1026.92	1105.53	786.021	820.5	897.728	930.316	1027.58	1001.51	1034.24	993.623	894.302
1273	14.14_1670.9563m/z		1670.96	1	14.1435	0.010041	0.131094		1.03791	2148.53	2070.05	1784.52	2261.31	2312.92	2579.78	2156.01	2427.79	2396.29	2623.48	1935.54	1980.58	2111.17	2330.21	2352.94	1748.43	1975.49	1986.67	1938.86	2364.02	1829.17	2211.95	2188.96	2768.46	1678.75	2783.79	1768.59	2434.36	2436.06	2755.94	3138.45	1908.6	2268.97	2396.36	1715.82	2725.09	1840.32	2030.89	2237.57	1753.11
485	13.50_517.2780n	517.278	562.312	1	13.4961	0.0103138	0.131519		1.02906	3234.15	3142.82	3011.68	2913.67	3071.93	3469.55	3197.65	3732.57	3182.82	3169.34	2659.55	2679.99	3000.19	3290.28	2988	2848.26	3177.06	3316.59	3410.32	3305.57	3262.44	3088.38	3280.2	3990.58	3030.98	3641.18	4308.43	3254.22	3619.62	3469.46	3100.66	2091.12	2666.1	3102.84	3167.15	3253.59	3204.99	3338.87	3554.87	2727.08
251	0.76_366.1077m/z		366.108	1	0.7615	0.00975339	0.132522		1.01248	585.715	578.495	521.237	489.43	905.344	800.527	559.813	810.692	562.539	726.984	763.139	698.478	641.167	505.7	442.391	655.077	583.486	523.366	863.662	531.033	733.43	538.686	539.711	651.814	500.847	553.786	487.389	628.233	391.953	647.786	2538.13	594.898	588.219	653.809	981.388	550.596	535.414	1065.06	542.964	535.796
1037	15.79_1163.6428m/z		1163.64	1	15.7901	0.0118545	0.134746		1.26928	2852.42	2247.27	2742.57	2105.51	1890.59	1727.91	2762.6	2855.39	2783.53	1724.5	2208.02	2455.98	3427.87	2995.06	2404.11	2620.65	3335.72	2294.03	2374.55	2704.14	3532.68	2089.27	3083.59	1966.12	2807.31	2420.14	2315.63	2583.3	2807.93	3237.34	3341	2961.69	3434.94	3110.68	2869.87	2645.09	2368.83	2814.48	3059.3	2238.83
948	14.11_1043.5978m/z		1043.6	1	14.1121	0.0139054	0.13496		1.16858	4347.43	3720.28	3039.2	2970.88	3669.09	3931.33	3696.03	5177.92	3705.53	3320.64	3495.75	2654.41	3142.03	2955.84	3115.74	4017.27	3827.81	3322.13	3335.61	4361.74	4127.41	4020.55	4880.04	3881.8	3326.93	3375.45	5378.89	2669.77	3814.1	3678.02	4402.94	2896.47	2647.55	3581.17	4357.86	4203.33	4569.63	4464.87	4438.15	3903.08
293	11.12_405.2625m/z		405.262	1	11.1205	0.0355664	0.135228		0.0893332	640.964	7174.99	988.258	877.629	363.853	836.118	47.0344	190.853	39.7892	346.033	8.67826	847.482	292.707	959.93	241.824	185.351	931.476	1109.97	1359.64	1401.87	543.329	8.76951	609.889	442.885	759.504	111.072	488.546	533.592	381.737	618.873	651.504	1019.2	287.78	190.08	182.304	30.5327	14.6492	152.613	43.2474	27739.1
262	2.20_377.1486m/z		377.149	1	2.19843	0.0085035	0.135264		0.998117	686.411	687.706	257.316	379.116	157.364	163.789	87.1479	260.177	765.216	527.47	678.481	778.099	504.021	1035.65	802.721	898.2	648.156	665.401	499.201	754.547	799.807	639.77	551.52	530.708	290.463	344.928	517.822	657.087	472.336	284.323	827.66	406.736	630.443	1011.44	1094.72	714.455	778.338	717.401	527.654	669.305
350	13.48_474.2597m/z		474.26	1	13.4751	0.00524629	0.135643		0.730453	338.294	463.13	228.456	316.276	346.943	362.738	346.701	359.115	315.15	306.291	277.723	308.285	351.594	421.912	344.676	312.795	382.518	390.08	422.541	369.425	375.365	303.35	305.036	390.609	292.189	344.97	512.266	317.883	374.384	307.816	312.115	332.913	242.646	286.438	463.813	294.551	307.716	409.209	328.521	817.897
365	4.26_470.1473n	470.147	491.122	1	4.26185	0.00574183	0.137718		1.14196	465.322	407.478	675.716	451.71	485.982	507.928	366.106	503.464	364.23	327.046	388.495	463.187	424.546	454.784	403.296	538.203	514.881	565.63	478.431	426.718	579.3	446.888	408.381	743.799	391.025	546.547	656.834	520.603	531.957	340.007	538.955	687.005	315.237	618.803	477.998	412.014	511.347	457.601	478.347	259.772
799	0.72_803.8583m/z		803.858	2	0.719567	0.00232272	0.138158		0.900811	194.214	215.599	206.987	238.726	224.755	214.964	203.207	197.266	211.259	249.751	213.791	201.026	196.359	206.917	218.477	196.253	208.136	217.122	195.88	205.511	203.728	191.686	175.931	205.777	228.877	243.049	177.921	235.104	229.369	201.967	212.023	229.483	192.252	234.475	172.68	219.064	201.23	191.671	218.473	214.905
1139	14.07_1327.5631m/z		1327.56	1	14.0701	0.00603264	0.138834		1.14146	855.482	749.464	702.293	693.846	746.313	841.957	764.644	1017.77	700.971	749.783	779.249	598.088	614.376	600.254	635.233	821.576	664.172	618.679	654.23	800.977	813.995	816.317	990.639	822.414	634.646	798.811	992.518	616.664	799.71	829.844	903.617	577.196	566.667	760.371	717.298	869.861	874.779	774.15	883.506	654.915
546	14.04_592.2624m/z		592.262	1	14.0387	0.0113864	0.138914		1.11526	3773.18	3383.23	2916.23	2588.22	3256.5	3012.77	3138.41	3961.35	3798.37	3298.6	3300.57	2796.12	3185.47	2823.48	3139.8	3315.68	3391.42	3096.08	3071.88	3509.5	3881.63	3691.08	4010.48	3334.01	3258.68	3018.85	4092.8	2791.69	3339.66	3436.61	3467.19	2434.84	2893.33	3107.12	3908.86	3612.67	3992.98	3945.8	3823.11	3002.15
73	0.93_222.8105m/z		222.811	1	0.926833	0.00375127	0.140257		1.08964	316.096	290.092	247.544	195.787	236.167	190.006	296.438	304.746	230.445	295.773	258.154	292.708	199.009	193.903	263.779	299.729	256.316	339.546	250.652	323.41	318.108	318.121	304.745	325.445	260.214	258.789	317.027	298.525	263.222	241.956	316.055	223.557	339.297	220.26	219.399	334.145	273.566	258.651	264.334	250.877
1220	14.12_1517.9459n	1517.95	1538.92	1	14.1226	0.00966357	0.140707		1.12091	2062.97	1840.44	1443.92	1511.35	1890.01	1922.7	1836.34	2605.04	1906.52	1732.44	1601.72	1391.02	1611.56	1571.64	1685.54	1849.15	1916.34	1559.2	1671.15	2211.9	1825.42	2001.98	2212.6	1986.17	1583.05	1728.85	2366.56	1444.37	1934.4	1931.16	2338.83	1425.82	1308.79	1808	2043.89	2147.75	2009.6	2150.83	2208.68	1911.49
162	0.74_292.0647m/z		292.065	1	0.740533	0.00272802	0.142162		0.883868	147.418	166.787	137.374	139.864	159.522	149.839	129.713	125.317	133.593	169.87	168.599	161.805	160.896	183.712	134.849	130.355	163.407	180.439	120.818	122.808	135.448	174.526	156.888	131.515	134.481	166.304	114.563	143.998	168.56	171.479	184.551	124.364	114.097	193.044	162.924	159.788	142.093	142.428	148.873	161.748
1031	14.05_1159.5850m/z		1159.59	2	14.0492	0.00385464	0.142233		1.19404	243.564	203.983	153.756	153.139	180.599	195.15	175.454	318.033	220.203	183.364	201.514	138.632	152.353	158.493	194.965	211.929	203.206	178.647	163.766	229.593	248.146	239.701	256.818	198.67	192.318	179.413	289.332	123.445	219.924	237.225	252.386	123.463	127.477	201.895	208.642	244.223	278.566	226.031	235.438	144.09
286	4.26_366.0620n	366.062	401.025	1	4.26185	0.00280299	0.143545		1.04779	229.885	219.399	279.74	235.714	244.304	242.597	207.331	233.004	212.454	222.931	198.662	233.591	225.049	240.428	217.537	239.572	229.857	252.488	245.081	207.789	261.04	225.961	224.75	282.037	213.534	248.37	236.436	256.063	248.47	208.061	275.98	288.186	194.96	267.111	230.589	225.131	231.838	237.355	233.429	189.068
670	14.36_682.3291m/z		682.329	1	14.3613	0.00319184	0.144086		1.06423	208.855	196.249	174.657	169.57	172.782	203.995	156.202	229.314	188.523	182.32	192.163	130.749	142.573	118.216	155.186	170.661	194.839	170.793	166.335	198.3	216.964	185.819	234.337	199.935	172.299	188.053	247.622	180.247	189.719	179.666	197.402	101.147	144.31	171.523	204.119	199.133	207.108	188.372	216.085	162.82
680	14.80_687.2723m/z		687.272	1	14.7991	0.00733897	0.144093		0.611636	288.762	472.115	342.963	416.174	678.351	555.442	186.827	145.172	404.108	543.547	410.491	559.25	347.25	417.865	454.246	219.369	385.68	651.626	367.837	217.745	306.89	281.56	348.854	719.692	531.011	582.069	179.567	515.514	441.395	265.409	606.689	528.082	190.957	525.388	341.468	647.634	212.721	550.258	226.318	451.275
151	14.14_279.2314m/z		279.231	1	14.1435	0.00786796	0.144392		1.08464	2115.49	1950.41	1700.81	1929.57	2065.58	2246.12	2121.38	2332.95	2175.57	2167.31	1870.13	1701.26	2014.22	2138.91	2075.38	1944.35	1949.12	1788.91	1860.6	2201.91	1955.43	2082.6	2222.03	2196.72	1703	2237.32	1958.06	2061.81	2151.74	2378.28	2442.26	1892.18	2154.23	2072.41	1896.87	2252.23	2032.67	2055.89	2211.25	1922.04
91	0.95_241.8219m/z		241.822	1	0.947783	0.00376186	0.144819		1.29979	172.825	132.964	109.178	58.5631	74.7663	39.9827	119.448	189.915	89.7115	110.398	119.644	92.4028	73.1867	57.5751	137.556	131.87	73.2267	153.68	98.4928	164.011	161.125	189.58	176.584	185.224	83.3455	100.365	190.611	140.504	124.547	102.569	151.166	61.1148	150.479	64.2202	79.032	147.82	140.827	115.591	127.913	80.8522
1	1.99_103.0378m/z		103.038	1	1.99117	0.00386569	0.145797		1.07374	156.771	146.004	27.3874	44.3235	44.1987	68.8761	39.7503	65.9498	68.4567	70.3832	56.2951	58.8413	54.7751	60.8479	148.014	79.4719	94.4225	109.804	116.685	164.72	129.701	165.573	167.09	63.5717	102.76	50.6966	91.0725	75.9255	99.2302	85.5049	59.4278	72.6753	60.099	24.2708	141.932	140.64	148.13	150.468	114.325	116.824
139	4.26_236.0778n	236.078	271.068	1	4.26185	0.00795302	0.146535		1.04437	1214.64	1163.04	1541.66	1287.1	1355.32	1355.11	999.789	1145.99	1148.93	1072.75	1099.36	1303.82	1123.57	1321.18	1204.12	1277.47	1306.66	1448.37	1222.4	1127.76	1379.7	1190.13	1160.98	1739.16	1122.51	1475.99	1329.45	1405.63	1370.09	1001.49	1497.36	1672.58	961.108	1542.58	1235.52	1183.4	1235.95	1268.41	1214.12	950.751
749	0.72_754.8578m/z		754.858	2	0.719567	0.00364753	0.146934		0.895256	181.535	202.774	196.207	234.253	240.966	280.476	235.1	186.699	196.343	277.945	212.71	261.406	189.719	170.356	207.584	182.449	197.537	233.427	210.152	202.735	191.432	166.529	165.443	268.059	213.92	291.307	192.891	210.79	187.677	203.946	286.814	274.21	222.948	305.593	155.309	249.901	191.004	197.437	193.302	203.482
1348	0.71_1981.6139m/z		1981.61	3	0.709083	0.00548543	0.147221		1.02867	975.057	947.886	1056.66	946.628	780.968	837.154	1095	1003.81	885.897	929.786	994.902	882.456	930.894	866.397	842.725	1018.02	867.984	758.47	932.781	907.31	988.517	1012.09	992.313	842.556	1043.69	1020.47	1059.55	992.352	960.169	915.159	836.354	1015.43	1046.76	934.685	900.794	789.686	946.662	907.281	970.863	985.337
1274	14.14_1653.9526n	1653.95	1674.93	1	14.1435	0.0174189	0.147557		1.03825	9014.6	8682.47	7665.15	8759.19	9151.72	10611.5	8095.43	9553.29	8956.07	9398.23	8444.09	7416.92	7848.72	8315.43	8619.49	8349.86	8179.74	7560.57	8365.72	9111.76	8299.11	8346.05	10301.5	9803.53	7774.21	9719.62	8951.34	8306.63	9733.9	9309.93	10756.2	8138.42	7369.85	8723.54	8326.2	10017.7	8862.97	8971.09	9035.42	8182.25
1092	14.13_1243.6214m/z		1243.62	1	14.1331	0.00437317	0.148279		1.01614	465.041	457.656	409.478	537.038	574.331	581.437	405.77	461.79	441.694	536.601	498.79	463.401	405.956	451.53	474.778	472.041	431.427	392.205	417.538	452.081	449.305	448.516	510.261	542.398	417.491	557.339	425.824	404.211	517.084	429.613	556.136	580.374	438.21	508.48	504.444	510.348	496.087	486.236	497.008	482.351
547	15.16_266.6726n	266.673	592.358	1	15.1636	0.0131993	0.151643		1.15713	1986.07	1716.38	2293.61	1867.62	2021.66	2398.46	2012.44	2395.45	1798.29	1762.48	1593.07	2099.88	2303.62	2071.65	1570.75	1894.19	2137.46	1873.15	2186.49	2401.18	2005.13	1310.47	2227.52	2237.97	1921.87	2417.84	2228.38	2293.43	1389.77	2104.67	3355.38	2353.08	2489.2	3791.09	1436.84	1732.51	1781.73	2032.2	2270.52	2092.4
366	2.20_491.1906m/z		491.191	1	2.19843	0.00969066	0.151749		1.03216	499.093	483.545	78.2814	181.535	39.9893	25.505	9.46258	114.137	564.337	277.885	471.673	582.783	311.725	915.431	595.055	734.111	448.995	444.188	312.78	590.722	613.008	453.931	338.713	350.595	123.03	178.824	396.273	440.572	265.433	120.293	685.666	192.315	402.453	962.656	1040.58	555.01	633.55	535.481	340.135	401.145
16	0.86_155.8645m/z		155.864	1	0.863933	0.00247889	0.15228		0.854988	123.185	144.078	133.133	142.895	133.818	153.153	178.005	171.605	134.192	156.042	137.299	127.776	130.199	126.943	122.237	132.946	118.925	149.986	124.217	120.061	119.757	128.414	124.51	152.538	149.855	139.399	191.021	140.484	127.881	133.017	134.134	139.212	147.55	131.288	120.427	168.473	137.59	120.658	133.083	142.757
433	0.71_521.1420m/z		521.142	1	0.709083	0.00359657	0.152396		1.00256	200.81	200.298	229.112	186.128	133.632	180.58	259.472	210.814	170.597	221.377	243.493	161.254	176.85	140.988	147.902	231.931	157.041	157.613	177.905	196.766	191.374	238.689	176.41	198.406	221.392	255.149	225.195	174.376	195.386	182.083	169.589	226.83	191.711	218.59	165.653	146.035	194.229	196.882	189.828	198.987
1212	0.70_1514.7120m/z		1514.71	2	0.6986	0.00915673	0.153227		0.970691	3090.42	3183.73	3150.34	3418.13	3081.46	3303.47	3113.12	2728.44	3085.61	3735.8	3319.17	3155.46	2926.04	2958.48	3116.56	3058.1	2825.66	3157.61	2931.76	2863.2	3083.98	3277.16	3137.32	3349.73	3456.71	3561.79	2831.69	3270.85	3287.25	2843.76	3266.57	3468.65	3047.33	3427.6	3024.36	3152.3	2887.6	3073.83	2934.81	3298.82
214	2.02_288.0488n	288.049	333.049	1	2.02262	0.00941462	0.153671		1.10785	1044.98	943.253	336.849	455.374	334.526	461.319	347.38	650.097	816.187	693.278	795.041	797.853	645.733	905.684	964.412	1098.01	865.857	971.623	863.237	1124.61	1125.24	1033.5	896.581	660.47	544.919	463.136	893.551	872.901	761.66	713.184	976.973	603.954	839.772	553.649	1192.47	966.245	1158.22	934.126	807.048	928.365
578	14.07_612.5785m/z		612.578	1	14.0701	0.0106807	0.154544		1.21489	1287.15	1059.48	885.936	645.528	640.02	911.431	1045.57	1562.86	918.251	711.422	919.966	491.944	757.458	605.125	591.767	1165.58	880.61	665.206	844.08	1179.09	1299.54	1078.22	1591.75	890.619	691.092	892.142	1718.58	734.057	1041.36	1233.59	1234.25	487.371	610.736	805.779	786.655	975.075	1276.34	1147.24	1252.2	889.988
82	2.00_234.0030n	234.003	232.996	1	2.00165	0.00931978	0.155114		1.08551	1247.97	1149.66	496.048	652.667	658.719	820.534	654.655	823.831	808.704	852.674	792.936	692.934	700.535	779.645	1122.45	945.67	904.397	1104.6	1042.76	1225.91	1143.49	1370.48	1251.99	726.178	972.849	667.647	963.502	912.286	1061.28	1026.85	782.132	901.152	837.644	404.174	1100.54	1125.81	1188.53	1156.27	1085.79	1167.06
83	2.25_232.9958m/z		232.996	1	2.25085	0.00266356	0.155359		0.862594	128.01	148.401	132.265	148.732	128.078	130.434	106.612	119.83	129.737	126.459	138.93	138.591	125.466	126.035	141.073	104.58	138.948	167.012	134.936	133.253	139.22	113.342	126.224	197.895	116.779	142.004	146.87	139.369	139.111	118.796	111.702	130.763	101.836	130.006	168.621	120.903	141.59	145.718	119.43	150.541
173	14.12_303.2310m/z		303.231	1	14.1226	0.00670297	0.157513		1.09615	1151.09	1050.12	932.093	982.987	1108.1	1180.89	1053.5	1260.3	1025.44	997.111	1056.81	860.225	957.323	912.304	918.617	1152.06	1020.67	961.759	973.421	1135.42	1120.29	1067.29	1281.36	1042.77	1019.69	1033.25	1311.18	872.58	1070.35	1006.8	1162.27	1047.26	907.118	1020.85	1227.71	1064.22	1251.09	1198.08	1164.75	1107.88
471	11.94_552.2019m/z		552.202	1	11.9438	0.0195811	0.157974		0.0853591	140.675	1648.04	246.006	210.251	70.0809	236.784	12.126	61.0366	9.01218	51.5974	3.20604	129.127	45.2563	118.516	47.0134	75.0022	141.653	160.031	334.55	295.538	177.311	13.6422	76.209	219.341	197.828	25.6306	185.917	148.134	142.744	138.405	335.852	98.5622	32.0409	64.8714	106.106	8.07688	11.5632	51.0465	24.7292	6169.06
619	15.79_601.3759n	601.376	636.345	1	15.7901	0.0118736	0.158037		1.14416	3539.34	3093.38	3450.42	3179.43	3389.71	3059.33	3693.23	4102.55	3635.49	2884.65	2931.94	3743.84	3687.22	3626.02	3322.02	3454.21	3727.98	3584.35	3290.74	3391.27	3992.89	3042.16	3731.02	3269.96	3615.16	3575.62	3409.41	3478.07	3575.89	3604.08	4429.69	3833.13	4126.03	4039.88	3552.35	3686.69	3251.12	3566.98	3683.23	3262.79
709	3.25_712.2154m/z		712.215	1	3.2523	0.00841693	0.158229		0.614402	207.541	337.793	173.772	245.023	125.462	154.298	43.9333	94.3018	532.348	288.002	353.83	512.888	331.189	723.346	335.059	311.208	289.634	445.586	130.815	230.224	231.371	206.83	161.739	238.359	135.784	141.433	290.519	415.788	327.23	233.99	844.292	357.106	342.173	611.596	572.434	207.577	252.567	153.589	148.331	453.641
1304	14.14_1729.9209n	1729.92	1750.9	1	14.1435	0.0100033	0.158544		1.05549	2538.88	2405.39	2278.11	2514.94	2615.19	2930.99	2474.9	2968.18	2564.89	2743.61	2378.25	2132.59	2373.84	2400.84	2455.01	2386.33	2269.74	2176.75	2299.09	2615.17	2294.16	2482.85	2763.33	2806.22	2120.18	2853.12	2466.15	2473.03	2690.15	2790.99	3166.3	2324.29	2376.06	2564.49	2354.34	2818.79	2514.94	2438.51	2653.98	2246.95
354	11.94_475.2653m/z		475.265	1	11.9438	0.0286239	0.16025		0.0766599	261.95	3417.04	503.066	498.876	169.903	501.068	14.3119	109.114	20.1839	99.0728	0	264.993	105.67	224.521	105.986	97.3383	258.028	384.362	656.526	597.045	315.006	2.03902	133.711	543.073	468.827	58.6351	323.056	317.266	277.575	270.629	771.589	231.063	59.0605	139.003	216.433	16.785	4.49057	97.9005	38.7961	12802.6
1297	0.70_1732.6743m/z		1732.67	3	0.6986	0.0061418	0.161151		1.00376	1674.08	1667.8	1720	1727.51	1485.55	1608.52	1780.2	1562.52	1602.77	1759.65	1763.16	1579.96	1562.84	1546.83	1596.41	1689.94	1507.9	1607.05	1669.37	1645.53	1671.91	1740.86	1638	1753.87	1755.76	1811.11	1657.58	1730.77	1653.15	1599.95	1594.98	1728.93	1759.57	1697.87	1523	1504.52	1683.22	1605.35	1635.05	1684.98
21	0.78_166.8320m/z		166.832	1	0.782467	0.00238771	0.162213		0.959218	172.667	180.008	178.143	186.406	188.276	178.231	202.54	200.299	170.879	195.21	189.296	186.96	152.771	153.351	173.9	174.902	165.24	192.609	167.471	169.176	186.461	170.172	164.859	189.393	190.388	186.351	202.493	187.058	169.657	177.694	193.888	184.023	198.711	183.402	159.104	200.188	171.432	160.253	164.158	180.922
490	3.25_564.1902m/z		564.19	1	3.2523	0.00859675	0.162365		0.780224	428.811	549.599	392.345	486.551	382.786	349.736	147.542	249.347	777.869	534.842	614.905	733.241	560.726	892.593	577.493	525.223	544.871	653.84	334.727	435.117	468.986	438.153	372.987	487.868	346.885	373.551	471.257	649.311	580.324	466.434	1015.44	605.085	579.96	756.883	770.972	447.37	462.79	422.957	383.513	675.6
379	4.26_497.1390m/z		497.139	1	4.26185	0.00473389	0.162385		1.05153	210.722	200.396	309.53	236.998	250.659	250.515	166.459	205.305	189.116	160.479	178.182	234.637	192.218	232.627	194.238	239.252	250.599	300.677	239.717	193.318	254.46	203.207	191.904	378.742	201.846	263.156	255.248	269.827	274.926	163.643	274.278	339.716	139.511	319.521	223.681	215.03	230.245	231.556	215.808	131.518
110	13.95_253.1790m/z		253.179	1	13.9549	0.00929941	0.16267		0.621055	210.381	338.748	333.113	272.545	511.343	230.464	372.406	288.8	236.972	415.896	99.6435	529.214	319.037	510.824	563.999	215.547	335.818	436.352	295.752	302.945	78.8165	199.867	259.898	493.724	345.889	646.433	96.9103	852.445	174.186	361.46	750.76	615.095	634.843	136.791	89.322	445.605	133.368	299.426	226.989	649.874
24	2.00_63.0137n	63.0137	171.026	1	2.00165	0.0095348	0.163563		1.03204	983.989	953.443	325.451	463.028	471.53	636.399	386.725	515.17	594.999	676.835	553.66	547.262	502.935	577.091	977.472	617.704	708.893	859.067	823.143	961.313	874.389	1072.6	1027.66	553.215	823.638	469.421	676.557	714.742	805.623	721.7	598.524	677.546	573.274	264.427	885.673	981.157	889.919	954.622	804.595	883.956
976	14.05_1091.5963m/z		1091.6	1	14.0492	0.0191962	0.163887		1.211	4385.02	3620.99	2729.17	2328.89	2980.02	3102.48	3341.6	5093.7	3747.36	3099.68	3375.93	2258.27	2759.69	2374.64	2813.14	3530.44	3407.83	3007.82	2936.54	4015.9	4350.3	4004.5	5169.37	3470.71	2890.52	3006.15	5266.6	2513.64	3819.7	3985.81	4255.29	1823.99	2186.22	2995.79	3744.22	4132.54	4749.83	4183.87	4557.99	2748.21
854	14.07_862.1613m/z		862.161	1	14.0701	0.00405504	0.163987		1.1182	524.061	468.665	466.685	424.861	457.57	482.039	457.645	503.81	465.364	502.261	506.07	415.261	457.878	442.452	453.962	537.57	437.757	404.154	457.604	514.383	525.671	516.093	540.097	480.028	397.623	527.998	500.986	435.181	448.288	512.105	505.386	481.299	494.594	448.651	516.908	493.468	533.879	512.374	531.351	477.156
66	0.93_218.8158m/z		218.816	1	0.926833	0.00707256	0.16467		1.10914	717.153	646.588	542.18	396.26	481.373	401.662	645.095	709.622	501.436	641.721	574.658	615.444	414.853	397.129	613.132	655.041	529.706	727.259	548.1	742.704	701.584	735.093	689.232	739.768	571.182	553.229	750.08	670.323	575.191	552.838	695.173	491.439	778.135	453.146	457.134	770.563	605.233	567.464	576.058	508.18
746	14.07_752.2396m/z		752.24	1	14.0701	0.00708259	0.164712		1.07545	1778.72	1653.92	1644.6	1533.39	1731.03	1760.94	1600.78	1694.19	1650.69	1795.36	1650.47	1542.79	1566.24	1515.44	1500.89	1749.49	1505.31	1529.94	1574.07	1680.87	1804.52	1701.26	1928.2	1808.7	1455.29	1751.83	1730.17	1569.78	1660.28	1719.99	1924.24	1570.5	1561.97	1696.07	1559.54	1783.59	1708.4	1790.67	1727.2	1657.79
79	2.00_194.0978n	194.098	231.043	1	2.00165	0.0284877	0.165047		1.13145	5907.23	5220.96	567.076	960.244	1100.78	1906.18	1010	2297.72	1949.34	2119.05	1597.96	1386.32	1484.47	1505.56	4905.75	2597.61	2921.66	3391.86	3816.11	6202.08	4589.14	6662.48	6175.22	1503.46	3617.23	1166.66	3610.5	2396.87	3399.38	3031.87	1589.97	2001.82	2004.27	426.024	4969.36	4729.6	5894.26	5163.23	4377.78	3708.59
55	6.86_204.0647m/z		204.065	1	6.85745	0.00456848	0.165738		1.07548	240.182	223.324	209.336	238.416	254.442	220.117	271.385	253.423	314.248	219.493	249.928	197.917	264.439	195.768	234.043	174.678	183.477	234.977	189.628	210.733	232.83	297.174	219.989	321.678	292.146	275.148	379.315	221.378	301.671	232.348	229.304	196.687	212.818	170.137	305.932	229.694	284.511	184.192	226.366	169.585
161	2.00_291.0375m/z		291.038	1	2.00165	0.0112246	0.166251		1.11826	862.926	771.668	70.3324	127.306	135.405	254.58	125.045	302.165	264.388	282.806	203.343	178.798	191.749	206.633	724.314	349.965	424.142	486.108	548.485	888.2	685.038	956.886	921.579	194.422	523.227	132.856	523.534	337.422	467.555	404.167	193.156	263.198	259.905	79.3903	751.963	675.1	870.317	770.964	648.448	501.695
295	2.20_361.1036n	361.104	406.102	1	2.19843	0.0123294	0.166314		1.04361	996.705	955.051	355.714	514.658	207.247	207.688	173.647	523.831	1018.4	725.058	955.304	1091.66	741.218	1333.16	1086.3	1396.2	924.923	890.181	728.839	1142.38	1123.88	929.894	790.662	758.127	396.513	482.956	1019.68	879.631	672.007	439.032	1189.56	549.336	1038.87	1425.59	1575.52	997.584	1146.38	973.376	841.512	923.005
719	0.72_719.8597m/z		719.86	2	0.719567	0.00348189	0.166484		0.890578	217.793	244.552	231.033	275.587	206.388	214.279	228.111	207.478	231.805	241.616	242.263	215.081	218.157	193.723	276.35	235.368	227.008	233.423	245.026	254.829	240.228	175.735	200.379	244.559	269.684	204.457	237.585	229.329	252.439	234.166	235.418	300.745	237.914	231.266	181.808	231.514	254.323	250.886	237.208	229.907
331	11.94_408.4911n	408.491	453.5	1	11.9438	0.0234968	0.16655		0	0	1969.11	0	0	0	0	0	0	0	0	0	0	0	0	0	0	0	0	0	0	0	0	0	0	0	0	0	0	0	0	0	0	0	0	0	0	0	0	0	7876.45
811	11.94_815.8512m/z		815.851	1	11.9438	0.0109545	0.16655		0	0	427.997	0	0	0	0	0	0	0	0	0	0	0	0	0	0	0	0	0	0	0	0	0	0	0	0	0	0	0	0	0	0	0	0	0	0	0	0	0	1711.99
859	11.94_868.4721m/z		868.472	1	11.9438	0.0256571	0.166572		2.39085e-05	0.0561206	2347.31	0.735349	0.020262	0	0	0.810226	1.00977	0.000769572	0	0.00111915	0.0412563	0.071672	0.523491	0	0.385023	0	0	0	0	0.19028	0.000102266	0.0341006	0	0.0802251	0.00675887	0.123729	0.445304	0	0.601722	0	0.191782	0.0151976	0	1.54958	0	0.260033	0.246834	0	9389.04
833	11.94_837.5526m/z		837.553	1	11.9438	0.0480441	0.166678		0.00207243	17.0714	8237.36	27.5352	14.3494	5.99183	19.2465	9.98806	17.2217	17.429	8.4997	10.6215	10.5521	22.2656	6.6995	13.733	15.5799	4.11934	5.89725	21.2655	27.3252	21.0592	9.43782	10.4632	19.7836	10.0474	15.7254	17.5878	7.51229	16.6141	30.9963	28.2248	7.91589	20.5602	8.05297	17.0588	5.5538	13.2543	15.6237	12.2876	32894.4
112	1.99_253.9201m/z		253.92	1	1.99117	0.00553442	0.166714		1.06305	327.987	308.535	125.723	155.477	160.596	228.98	186.462	238.726	195.105	204.929	175.482	161.715	178.542	185.156	290.884	236.94	228.192	259.103	279.088	331.478	302.014	343.691	334.765	152.528	256.163	160.417	284.093	218.658	257.008	278.116	182.121	219.904	213.991	83.8857	308.867	296.896	335.211	306.572	325.713	295.362
715	15.58_716.2871m/z		716.287	1	15.5805	0.00788905	0.166994		1.20666	669.665	554.976	657.702	538.676	510.488	503.327	836.9	985.098	651.144	414.464	551.737	625.394	844.127	681.199	562.186	721.877	843.175	621.59	616.145	641.805	825.726	505.944	705.185	516.666	650.122	626.166	744.632	703.717	629.185	927.549	898.364	780.091	941.684	772.325	679.463	655.98	618.659	678.93	831.162	506.334
582	14.68_614.3399m/z		614.34	1	14.6838	0.00924763	0.16822		0.788874	433.337	549.311	358.582	188.459	595.693	490.943	509.399	363.226	279.87	550.769	410.647	478.692	301.582	317.702	142.143	397.327	400.726	610.578	463.471	391.592	492.147	415.09	434.519	775.329	192.08	591.409	340.646	282.812	264.127	317.526	877.033	406.097	317.311	587.031	438	439.219	275.977	620.193	375.224	1134.78
1033	15.79_550.3791n	550.379	1159.7	1	15.7901	0.0110393	0.168867		1.24265	1689.23	1359.38	1576.8	1345.94	1380.38	1282.61	1838.81	2097.23	1656.69	1131.84	1319.71	1620.23	1905	1763.12	1450.78	1635.41	1959.85	1582.37	1467.37	1600.72	2004.56	1316.96	1834.7	1312.04	1698.28	1702.4	1683.57	1572.5	1671.98	1938.71	2236.74	1798.45	2080.39	2001.04	1703.55	1723.32	1471.33	1650.68	1847.64	1380.42
810	11.17_815.5760m/z		815.576	2	11.173	0.0188455	0.168948		0.00705006	8.73643	1239.2	12.1155	3.40725	3.73051	10.8363	2.77059	11.7526	0.7497	2.46083	7.63626	15.4705	3.79065	10.8882	4.85548	5.50942	8.69976	12.9613	6.11202	12.5186	13.5737	2.51949	6.33396	3.95894	10.3936	2.09205	12.2323	3.91716	2.99839	30.6618	15.1678	38.1411	11.1274	5.35756	13.0168	10.0311	12.5079	5.11549	10.1625	4932.92
54	4.26_203.0813m/z		203.081	1	4.26185	0.0138654	0.169751		1.05162	2593.53	2466.23	3174.12	2920.83	2886.05	3038.39	2361.66	2786.15	2231.12	2289.84	2350.68	2894.96	2500.63	2815.84	2617.66	2943.99	2926.94	3255.46	2752.36	2550.55	3076.27	2514.51	2232.79	3753.51	2525	3112.01	3455.41	3079.81	3064.14	2195.08	3064.75	3469.37	2136.27	3513.96	2733.66	2580.22	2908.7	2785.68	2812.09	1931.29
121	2.00_258.0015m/z		258.001	1	2.00165	0.00797124	0.170958		1.19726	398.648	332.968	1.67983	35.7302	50.5292	105.72	61.611	175.529	98.283	121.87	75.1297	61.3805	75.1373	75.3768	314.683	162.888	184.174	223.74	235.35	424.562	308.907	460.349	400.776	73.8085	215.366	48.1519	301.047	138.504	207.503	196.799	88.8734	98.4473	128.503	3.35396	328.537	302.58	425.917	335.022	298.824	213.713
47	0.78_197.9529m/z		197.953	1	0.782467	0.00585813	0.172161		0.847855	152.05	179.335	188.217	135.421	113.465	121.789	374.733	359.999	103.714	125.582	195.003	105.193	134.45	101.854	92.5096	185.188	128.436	101.247	114.277	134.639	139.84	197.306	136.414	158.496	143.261	160.361	403.188	170.676	123.63	209.71	154.223	103.997	202.035	142.113	131.002	181.327	218.255	128.676	151.823	172.593
431	0.70_520.9100m/z		520.91	1	0.6986	0.0291285	0.17276		0.96098	25198.7	26221.9	26157	28317.7	25191.3	26657.4	25482.2	22593.2	25540.9	29665.6	27209.3	26132.7	24268.5	24172.9	25965	25077.8	23116.8	25830.6	24222.1	24124.4	25180	26558	24932.4	27484.7	28720.3	29614.4	23585.2	26446.1	26385.5	23219.5	26448.5	29103.4	25776.4	28022.2	24065.6	25374.5	23926.4	26008.7	24478.6	27110.4
959	0.72_1059.7983m/z		1059.8	2	0.719567	0.00595853	0.173514		0.879719	929.871	1057.01	1056.13	1140.31	967.587	942.544	973.364	930.086	998.478	1046.25	1122.96	966.549	969.775	905.8	1125.61	1025.5	1016.41	963.995	1042.65	986.222	975.005	881.107	877.151	983.586	1032.68	988.055	982.351	1021.85	1018.17	1030.67	1025.43	1183.4	925.125	1064.09	865.619	983.384	1079.37	1028.91	981.564	1022.14
1224	0.70_1548.7064m/z		1548.71	2	0.6986	0.00943094	0.173795		0.975378	2565.43	2630.19	2605.54	2847.41	2528.54	2743.62	2581.49	2254.05	2552.5	3027.09	2836.93	2596.11	2429.21	2421.4	2640.06	2524.3	2415.27	2605.81	2438.44	2412.36	2605.77	2664.81	2578.79	2776.88	2879.94	2982.78	2372.9	2639.04	2693.37	2367.64	2751.71	2966.81	2559.49	2891.21	2426.87	2652.45	2437.04	2615.44	2553.84	2663.34
468	4.26_552.0918m/z		552.092	1	4.26185	0.00628799	0.17434		1.17089	357.136	305.012	509.348	336.255	354.636	373.236	317.661	444.622	288.897	238.048	283.773	341.744	308.56	346.849	287.88	412.116	377.567	390.882	336.457	331.817	442.084	337.968	316.675	514.775	285.025	430.973	526.664	386.996	388.959	277.27	432.68	504.903	260.71	472.997	356.541	300.974	414.13	343.424	379.273	189.505
125	2.00_261.0043n	261.004	259.997	1	2.00165	0.0324979	0.175135		1.15696	6887.74	5953.31	769.635	1166.34	1328.77	2256.36	1477.31	3242.71	2228.67	2323.26	1880.47	1589.78	1750.67	1778.25	5353.23	3233.3	3309.55	3822.55	4321.38	7279.96	5568.87	7775.24	6926.88	1754.88	3973.19	1443.94	5310.58	2711.89	3751.78	3706.52	1885.34	2258.28	2668.05	563.166	5728.56	5171.18	7367.39	5784.44	5318.56	4232.05
204	14.04_327.2307m/z		327.231	1	14.0387	0.00781882	0.175568		1.17161	977.663	834.462	713.198	682.755	786.168	786.965	821.884	1046.46	880.999	785.346	842.859	619.58	752.348	672.203	747.882	864.597	788.714	703.08	719.494	919.969	972.024	938.112	1080.55	838.766	737.834	781.878	1047.7	695.952	855.244	930.378	917.784	603.757	676.396	779.82	934.163	914.983	1039.1	971.09	992.677	731.147
132	0.88_267.0717m/z		267.072	1	0.8849	0.00548028	0.176558		0.765962	58.3233	76.1438	84.2491	86.9798	247.731	96.3681	80.0956	147.072	100.116	135.67	161.91	60.3113	41.0042	52.7269	22.616	68.7339	130.683	82.822	41.8428	19.4514	33.046	134.477	46.3184	143.001	145.809	136.451	277.204	110.718	134.136	109.638	53.6478	15.4371	61.2552	32.2864	209.676	74.9046	158.943	110.199	65.4374	66.1879
446	7.98_530.2763m/z		530.276	1	7.9823	0.0169266	0.17772		0.0106255	9.33844	878.869	70.874	42.2428	244.242	124.118	49.7763	4.86662	0	0	0	17.5589	0	62.5515	0	0	27.7877	61.9283	49.6989	14.0471	0	11.3327	11.974	17.2384	46.9347	0	11.4457	12.7786	12.47	10.4487	9.23025	943.12	0	2.10871	14.7039	0	0	3.96612	0	3506.05
533	13.53_263.6492n	263.649	586.312	1	13.5275	0.0165872	0.181422		0.981511	2939.23	2994.6	3373.67	2680.38	2426.48	3449.2	2235.26	3023.48	2333.64	2224.67	2614.38	2064.87	2391.62	2063.13	1877.57	2796.08	2601.23	2362.83	2447.81	2573.4	3359.95	2536.15	3287.41	2522.72	2755.86	2297.56	3813.19	2441.38	2833.54	2569.81	2563.82	1983.66	1367.4	3359.78	2865.68	2883.67	3554.94	2840.43	3258.38	3372.21
1268	0.71_1653.0189m/z		1653.02	3	0.709083	0.00860557	0.182141		1.04183	1719.56	1650.51	1812.78	1674.38	1368.55	1587.34	1782.72	1652.46	1738.44	1758.12	1819.26	1564.58	1620.27	1585.52	1630.31	1721.19	1476.85	1445.65	1624.24	1646.74	1779.13	1777.85	1674.51	1526.94	1808.9	1840.23	1720.45	1686.94	1724.87	1630.28	1581.73	2034.4	1754.52	1747.73	1613.15	1461.12	1708.34	1749.8	1690.37	1728.41
913	0.70_979.4854m/z		979.485	1	0.6986	0.00521923	0.183397		0.969991	525.934	542.205	584.116	582.765	448.345	549.026	530.211	478.208	515.077	649.683	528.074	487.84	486.526	521.78	545.478	561.49	500.261	465.054	510.636	506.238	517.338	575.335	504.824	548.527	663.051	644.01	503.747	544.561	601.446	467.35	516.848	583.99	515.643	581.611	499.335	489.69	495.813	552.445	514.459	588.989
323	11.46_451.2628m/z		451.263	1	11.4641	0.0186992	0.183675		0.132604	154.067	1161.86	121.719	218.668	114.79	146.598	104.753	105.653	104.946	153.735	103.63	199.255	129.842	196.21	137.066	100.633	155.547	231.157	156.967	209.399	163.037	95.7488	148.082	131.748	140.806	102.488	124.246	191.132	146.323	233.871	201.319	655.768	203.638	166.236	126.573	88.1797	93.5278	119.445	110.286	4220.4
1082	15.79_1210.6553n	1210.66	1231.63	1	15.7901	0.00938861	0.183751		1.25721	1052.86	837.462	981.374	818.865	801.691	721.358	1052	1082.73	1031.76	652.974	799.007	957.045	1145.56	1156.42	928.895	970.967	1193.29	920.781	920.896	963.172	1282.48	810.325	1155.47	782.078	1105.02	946.667	888.627	1032.77	1100.95	1113.9	1309.21	1142.73	1242.94	1218.91	1076.65	1045.29	889.567	1047.94	1140.88	849.254
309	4.26_408.1768n	408.177	429.152	1	4.26185	0.0110348	0.186055		1.0468	729.817	697.19	1081.19	837.782	855.514	957.589	594.16	785.247	565.192	537.026	641.919	877.681	650.228	803.652	716.2	839.57	944.193	1099.66	794.895	694.389	960.805	652.275	611.798	1432.69	703.843	958.243	1058.64	914.008	1003.23	553.035	958.225	1235.99	473.544	1216.97	793.118	764.879	892.265	824.042	804.912	405.335
704	4.26_710.1743m/z		710.174	1	4.26185	0.00720418	0.187379		1.13295	223.018	196.847	399.191	230.52	231.756	272.967	175.171	283.895	156.065	110.982	157.582	223.119	180.139	238.645	165.649	297.125	268.295	322.454	212.69	199.433	318.411	197.016	177.211	469.238	164.755	299.723	450.809	265.421	289.715	146.427	288.554	388.859	113.12	387.871	235.875	192.457	290.773	240.824	245.499	71.5454
48	2.20_198.0727m/z		198.073	1	2.19843	0.00442126	0.187617		1.11681	166.2	148.817	87.3128	131.922	94.2798	80.587	68.1565	100.177	157.591	131.094	161.885	177.875	145.946	216.935	190.111	180.377	155.224	140.428	137.423	175.579	181.785	157.09	150.346	152.736	116.225	132.608	157.627	168.476	135.079	115.932	182.276	119.042	157.05	212.525	205.158	175.068	189.509	166.482	134.736	149.316
329	10.72_454.2904n	454.29	453.283	1	10.7246	0.0470351	0.18775		0.187328	1245.83	6650.5	1354.33	3231.35	1522	2825.85	547.982	925.707	494.445	959.475	398.746	2248.4	689.731	1202.1	491.738	173.681	1203.34	2471.84	1591.81	2132.88	1343.91	136.329	1370.19	1029.72	2323.03	978.685	1204.63	1705.31	1646.88	1123.82	2064.23	10708.2	1077.24	1843.69	946.579	277.972	174.434	693.093	391.103	23911.7
1266	0.70_1650.6867m/z		1650.69	2	0.6986	0.00839324	0.187763		0.985832	1602.05	1625.08	1494.29	1709.41	1472.25	1609.78	1656.66	1403.78	1621.5	1843.84	1663.97	1560.83	1469.55	1453.49	1562.16	1562.09	1420.53	1598.01	1533.72	1470.8	1652.18	1644.23	1640.99	1735.76	1775.81	1868.67	1455.76	1655.35	1560.18	1410.69	1561.12	1827.38	1658.15	1714.57	1494.95	1557.23	1509.16	1631.25	1584.83	1728.62
540	0.70_589.1437m/z		589.144	1	0.6986	0.0051836	0.188176		1.01984	241.16	236.469	249.112	232.825	142.29	202.879	331.098	263.009	203.541	267.003	285.275	187.17	212.986	172.236	175.851	283.885	181.302	180.953	216.349	236.516	229.723	284.54	213.862	228.254	281.37	308.576	282.958	221.547	227.607	221.053	192.665	294.434	251.692	265.068	200.008	171.902	245.533	232.571	240.352	217.581
10	2.20_130.0854m/z		130.085	1	2.19843	0.00535031	0.190551		1.12678	220.972	196.109	108.207	168.936	124.398	93.0353	82.2615	136.984	214.492	158.632	217.775	241.366	188.582	286.749	240.001	234.797	213.619	182.285	195.105	244.018	240.977	200.651	198.242	204.23	146.558	157.987	212.217	211.978	179.991	153.422	241.074	163.068	205.073	279.627	279.324	239.203	275.281	219.274	186.047	177.826
451	14.07_540.2732m/z		540.273	1	14.0701	0.00342546	0.191746		1.12291	213.898	190.486	183.232	156.164	172.858	189.117	191.314	193.926	195.625	198.899	195.415	166.826	180.967	172.133	148.696	207.209	166.74	187.445	181.825	208.709	204.286	204.933	237.666	201.312	155.108	210.014	192.03	172.159	192.622	193.055	232.855	159.685	175.832	199.209	190.242	210.534	212.261	219.089	208.909	199.435
330	11.17_454.2905n	454.291	453.283	1	11.173	0.0809613	0.192965		0.0534032	1007.08	18858	760.762	1657.57	659.188	1259.09	208.909	361.212	215.376	781.744	137.865	1544.35	732.316	1842.71	620.752	158.095	916.617	2397.79	1582.04	2157.64	1160.39	46.6055	663.685	1089.8	1272.12	780.517	617.179	2720.94	1349.31	3392.95	3115.7	5861.06	1231.93	1190.97	600.577	186.772	69.9962	481.331	203.123	70504.2
965	14.09_1068.5996m/z		1068.6	1	14.0911	0.0123484	0.194524		1.21855	1382.74	1134.73	946.275	847.962	1042.55	1125.55	1064.37	1603.06	1131.55	985.321	1033.68	710.466	874.674	770.709	848.562	1189.27	1055.86	960.368	909.076	1292.79	1349.68	1305.52	1582.95	1224.73	998.872	993.338	1772.58	822.596	1122.57	1194.92	1513.58	768.364	690.855	1106.34	1205.76	1324.58	1383.26	1347.63	1340.58	1073.42
52	2.01_202.9629m/z		202.963	1	2.01213	0.0100095	0.195071		1.03598	743.844	718.012	213.41	336.919	326.13	483.673	401.143	571.967	452.096	501.073	412.313	368.773	391.505	424.256	693.157	532.703	520.445	715.136	599.907	747.817	681.972	799.756	745.83	419.761	591.203	333.414	779.862	504.1	597.559	610.577	434.305	498.857	506.101	191.691	670.842	717.131	757.101	678.554	671.175	693.839
594	0.70_622.8912m/z		622.891	2	0.6986	0.00808591	0.19575		0.883879	649.303	734.606	725.198	882.946	757.017	809.664	735.076	586.705	714.808	943.096	710.096	767.714	656.078	680.63	823.959	626.931	599.524	773.663	738.101	639.185	654.097	666.083	637.845	870.397	947.858	1016.92	602.701	766.443	796.211	635.232	789.411	856.613	634.42	885.284	622.915	831.432	678.956	717.971	626.112	766.453
538	0.70_588.8974m/z		588.897	1	0.6986	0.0363822	0.196056		0.96316	29593.5	30725.4	30397.8	33152.1	29118.1	31207.1	29964.3	26380	29906	34831.2	31874.9	30411.8	28227.8	28353.6	30427.7	29367.7	26870.3	30032.8	28499.6	28205.6	29710.1	31024.8	29433.5	32111.2	33903	35111.6	27742.1	31210	30950.6	27208.8	31041.3	34284.5	30339.7	32923.9	28175.5	29563.6	28036.7	30580.8	28722.9	31864.2
145	2.19_239.0678n	239.068	276.015	1	2.18795	0.00929751	0.196848		1.03916	770.191	741.169	489.572	578.941	433.697	426.947	377.513	565.304	747.982	627.001	771.713	806.333	717.313	884.915	788.917	914.288	730.385	732.425	660.845	798.983	841.648	734.74	705.391	657.678	513.045	583.98	766.12	729.579	646.36	552.684	827.067	635.186	797.21	888.568	1017.4	750.098	854.816	746.064	701.636	764.02
109	13.45_253.1789m/z		253.179	1	13.4541	0.011918	0.197829		0.4648	234.654	504.849	70.4536	36.6472	59.1563	59.1195	57.7804	130.688	45.4151	67.2766	43.3252	58.6368	59.2874	92.7047	79.8358	134.496	179.703	160.846	149.739	363.351	131.57	196.101	247.594	99.4118	64.6062	65.6833	101.766	96.2514	105.12	126.713	141.708	173.244	61.9555	68.3372	80.6272	216.189	252.989	186.782	149.596	1459.41
577	14.07_567.3323n	567.332	612.331	1	14.0701	0.0824179	0.19953		1.08003	90344.4	83649.8	73560.9	70292.1	72654.8	83307.3	76676	96176.5	79290.3	74502.9	77232.9	63026.8	68052.8	64454	67949.5	81630.2	72133.4	71410.3	73221.8	83845.1	91426.2	79695.2	106411	80036.3	70915.8	81159.8	102693	71197.5	84855.5	85486.8	97196.7	64221	63815.1	74619.9	70847.3	85291.7	87788.1	86382.5	88131.6	78169.5
1339	0.71_1913.6289m/z		1913.63	3	0.709083	0.00886457	0.200329		1.07248	1286.37	1199.44	1253.68	1180.55	918.592	1101.79	1360.95	1212.88	1151.25	1179.75	1260.14	948.718	1095.73	1155.62	1066.07	1245.75	1115.67	988.676	1197.07	1191.22	1330.62	1321.54	1302.13	1185.22	1389.39	1330.42	1270.85	1160.91	1290.47	1238.46	1173.94	1232.72	1358.32	1174.93	1185.3	981.043	1191.08	1179.15	1268.88	1307.07
1236	0.70_1582.6994m/z		1582.7	2	0.6986	0.010255	0.200805		0.984313	2101.13	2134.62	2101.97	2195.68	2031.87	2178.93	2114.68	1835.03	2101.63	2487.23	2265.65	2105.25	1887.15	1926.91	2006.67	2079.59	1886.76	2040.68	2033.05	1998.03	2147.13	2197.18	2062.2	2258.6	2427.64	2501.6	1886.43	2162.89	2148.91	1920.61	2145.89	2332.76	2158.77	2313.98	2025.84	2000.27	1922.08	2153.98	2034.87	2202.38
653	15.16_664.2881m/z		664.288	1	15.1636	0.00761977	0.201389		1.09749	402.49	366.735	484.409	371.606	397.859	427.152	394.678	387.586	360.71	344.997	324.621	411.129	458.357	428.209	310.895	369.441	432.568	348.184	451.188	477.167	394.939	271.166	466.688	427.834	371.095	463.575	397.355	488.592	294.305	441.136	642.258	494.843	473.144	743.011	291.804	348.58	363.607	420.352	459.093	449.541
442	14.95_233.6667n	233.667	526.349	1	14.9458	0.01486	0.202545		1.0415	2588.78	2485.62	2124.43	1644.84	1811.98	1621.31	2453.37	2716.61	2121.9	1654.61	2115.34	2289.14	3004.16	2387.98	2044.4	2446.05	2745.34	2353.43	2326.32	2595.17	3021.27	1997.38	2741.28	2579.54	2102.22	2346.63	2687.16	2044.72	2629.95	2658.3	2233.06	2345.96	2093.35	2404.27	2398.18	2530.51	2228.18	2568.15	2566.26	2310.33
1017	0.70_1138.1245m/z		1138.12	3	0.6986	0.0114861	0.203273		0.956113	2736.94	2862.56	2948.48	3105.34	2646.23	2859.69	2959.99	2561.11	2805.57	3190.56	2977.98	2822.49	2613.39	2566.85	2865.92	2795	2495.21	2698.67	2732	2674.98	2778.5	2805.54	2688.73	3082.62	3293.05	3256.39	2659.42	2810.68	2870.31	2622.69	2860.8	3180.23	2796.04	3064.5	2575.06	2715.34	2720.03	2814.17	2725.84	2878.95
1097	14.07_1251.5745m/z		1251.57	1	14.0701	0.0134322	0.205109		1.08134	1927.66	1782.66	1491.12	1495.19	1453.54	1767.75	1481.98	1903.82	1613.01	1625.11	1626.15	1242.89	1348.9	1277.29	1398.8	1736.11	1426.07	1450.85	1485.28	1786.26	1875.53	1712.99	2335.84	1812.96	1370.4	1735.66	1931.16	1434.28	1844.3	1784.06	2142.99	1221.68	1174.06	1630.56	1413.37	1929.96	1821.76	1816.07	1878.58	1594.25
977	15.58_1091.7149m/z		1091.71	1	15.5805	0.00919741	0.20876		1.23044	302.745	246.047	321.573	203.089	172.757	175.455	414.469	488.24	295.59	133.679	222.459	265.82	542.951	328.445	250.188	350.207	512.34	249.052	236.917	285.947	414.148	172.006	338.882	176.31	326.671	312.971	355.868	298.56	325.245	683.442	521.932	346.985	526.934	416.286	315.822	324.352	272.765	284.35	401.189	172.277
215	2.21_333.0493m/z		333.049	1	2.20892	0.00957776	0.209163		0.968762	457.565	472.319	202.181	332.563	178.874	142.319	126.626	314.328	434.136	305.452	437.067	496.411	371.74	522.112	534.397	425.821	486.802	515.11	380.115	538.237	498.955	413.532	379.536	544.371	251.972	288.413	608.174	425.936	354.154	273.805	441.277	263.674	391.223	528.651	739.311	421.873	539.032	492.145	400.378	407.283
1065	0.70_1206.1128m/z		1206.11	3	0.6986	0.0123102	0.209885		0.9607	2964.26	3085.52	3107.56	3263.45	2519.01	2881.55	3101.11	2793.2	3066.3	3198.65	3253.77	2763.53	2848.22	2761.65	3055.16	2971.87	2757.53	2658.95	2839.61	2944.96	3042.85	3022.7	2846.51	2964.86	3393.72	3252.77	2808.35	3105.86	3167.95	2808.52	2878.52	3497.76	3122.76	3000.63	2790.01	2623.46	2873.03	3000.01	2971.29	3174.52
1335	0.70_1888.6391m/z		1888.64	2	0.6986	0.00658446	0.210532		1.06118	560.844	528.508	520.427	494.41	456.011	385.779	560.97	539.728	525.656	532.116	548.613	479.508	504.369	456.863	460.697	565.337	441.344	517.788	528.177	525.494	615.818	556.989	545.076	466.099	591.829	557.598	574.461	624.739	542.953	493.407	431.641	584.329	584.108	511.299	460.863	411.871	546.897	556.544	560.374	576.803
656	15.58_668.2826m/z		668.283	1	15.5805	0.00755619	0.214309		1.13838	394.973	346.96	410.096	331.152	260.803	208.735	399.31	419.909	395.358	219.991	318.577	351.788	496.989	434.395	353.378	426.879	500.008	320.918	392.295	375.805	499.606	307.592	396.888	287.854	387.954	304.191	343.044	443.887	410.767	514.637	456.722	494.3	501.467	463.772	433.739	359.933	347.23	424.06	461.113	322.846
655	0.72_667.9020m/z		667.902	1	0.719567	0.00498212	0.214489		0.895531	174.852	195.25	153.037	228.517	184.686	204.951	179.111	157.076	196.741	277.742	187.077	201.33	170.422	169.185	181.254	164.404	170.224	231.337	172.099	188.061	174.026	177.938	159.385	206.464	215.495	259.737	164.164	232.19	203.607	175.363	216.122	207.039	156.875	286.299	135.902	231.967	161.351	167.361	214.75	191.93
15	0.86_153.8671m/z		153.867	1	0.863933	0.00416319	0.214736		0.857106	151.374	176.61	172.968	178.547	178.643	198.942	218.879	222.183	166.029	198.985	160.948	174.619	160.263	144.347	163.159	165.341	146.473	189.751	147.769	151.795	152.598	151.839	149.262	198.873	189.405	192.671	254.922	173.62	165.407	160.433	175.741	178.423	181.632	165.826	162.983	216.001	180.588	149.664	172.746	171.92
1325	0.70_1823.3218m/z		1823.32	3	0.6986	0.00780865	0.215078		1.00054	1409.45	1408.7	1499.11	1436.68	1276.68	1323.17	1440.28	1352.94	1356.85	1493.41	1473.9	1290.66	1355.37	1294.62	1309.73	1427.33	1265.78	1304.47	1319.99	1362.51	1412.96	1488.39	1373.95	1408.03	1516.59	1504.78	1408.85	1437.97	1421.39	1305.1	1314.04	1498.5	1472.18	1481.77	1332.21	1292.74	1347.71	1360.61	1368.98	1504.92
375	10.23_496.2712m/z		496.271	1	10.2344	0.0263999	0.215222		0.0176483	5.75443	326.062	9.89261	25.8686	26.0023	17.2913	8.70612	15.0404	0	4.18179	22.3683	5.02214	8.31852	45.7306	11.5436	1.28439	0	0	4.67217	11.3376	3.5687	4.38459	3.72687	30.4337	13.2491	29.3077	28.7702	2.93705	2.75251	12.0596	26.6546	5865.72	1.70845	131.964	217.922	0	7.50615	58.3761	0	1285.07
1302	14.07_1746.9441m/z		1746.94	1	14.0701	0.0171162	0.216042		1.13275	1668.68	1473.13	1097.39	977.262	1013.32	1461.87	1185.2	1957.32	1180.32	1065.42	1192.38	734.169	871.24	750.981	910.816	1357.95	1150.84	1051.64	1052.28	1426.55	1676.43	1278.22	2293.52	1316.79	1075.36	1331.42	2181.29	973.075	1488.16	1490.17	1927.37	770.414	668.097	1142.8	1030.67	1560.21	1733.85	1478.26	1624.93	1197.92
472	14.07_552.3087m/z		552.309	1	14.0701	0.0382315	0.219749		1.08168	17118.9	15826.2	13715.4	13885.1	13997.3	16095.3	15017.9	18431.3	15301.7	14296.5	14798.9	11856.6	13055.6	12634.8	13499.1	15620.3	13817.7	13453.2	13750.4	15940.2	17269.7	15484.6	19781.1	15602.5	13504	15637.3	18902.5	13706.9	16389.3	16632.4	18331.3	12739.3	12766.1	14441.9	13919.9	16360	16837.3	16231.6	17021.1	14759.2
45	0.78_193.8143m/z		193.814	1	0.782467	0.00807598	0.220275		0.916928	1155.6	1260.3	1262.71	1261.43	1308.6	1328.45	1376.57	1273.21	1162.19	1371.93	1272.73	1297.84	1149.45	1097.83	1162.34	1187.47	1144.26	1285.14	1109.26	1111.57	1141.7	1209.27	1159.87	1349.6	1303.88	1354.36	1293.13	1271.15	1156.43	1183.65	1347.18	1233.39	1232.8	1278.44	1159.88	1407.94	1207.98	1185.63	1133.73	1323.83
506	15.58_254.6727n	254.673	568.36	1	15.5805	0.0455223	0.220655		1.17162	13971.5	11925	13729.7	11435.9	10799.5	10188.3	16029.4	18367.5	13737.7	9123.56	11164.5	13469.3	17523.9	14546.4	12156	14572.2	17653.3	12796.5	12739.6	13353.5	17151.4	10632	14749.2	11031.4	13796.2	13171	14396.3	14670.4	13666.7	19411.4	18870.6	16455.7	19345.7	16583.8	14602.8	14156.4	13001.4	13882.5	16519.6	11579.3
279	13.55_389.2671m/z		389.267	1	13.5485	0.0206326	0.22081		0.135661	141.738	1044.8	29.6802	183.939	94.5434	111.972	51.1753	75.3245	83.7762	82.9513	83.5826	148.493	100.5	192.838	57.6592	21.8306	87.1577	180.222	86.5333	158.174	297.619	19.4348	91.7223	39.8535	54.7322	74.7524	61.875	137.806	78.8754	183.311	113.116	1152.8	69.8584	121.58	178.793	33.9964	20.857	118.016	41.0406	3389.32
674	14.07_703.2745n	703.275	684.257	1	14.0701	0.023481	0.221047		1.03264	8934.88	8652.48	7783.59	7876.45	7726.2	8602.51	7310.26	8213.62	8380.91	8084.59	8197.92	7010.47	7453.49	7272	7667.94	8235.04	7542.56	7542.04	7786.13	8277.23	9009.63	8271.09	10181.6	8550.22	7722.73	8274.84	8545.09	7909.71	8768.43	8345.73	9525.3	7573.6	6715.91	8095.39	7693.64	8649.51	8359.42	8811.85	8683.65	8304.38
1014	14.09_1135.5824m/z		1135.58	1	14.0911	0.00594419	0.221107		1.18248	316.914	268.007	224.737	223.439	240.276	257.17	249.995	352.592	275.494	214.897	241.824	186.532	228.809	210.463	223.36	274.71	250.649	229.948	241.203	305.501	309.365	296.564	356.226	285.844	239.18	239.283	359.734	220.311	290.814	282.873	342.564	216.688	195.799	269.279	284.367	279.599	324.18	268.782	319.677	244.757
33	0.78_142.8745n	142.874	177.844	1	0.782467	0.00514757	0.22171		0.970573	415.237	427.827	441.177	463.417	403.909	413.4	488.977	426.103	376.111	489.395	467.252	403.15	372.693	381.939	421.483	438.972	382.869	398.543	408.278	396.584	414.52	448.516	401.329	446.913	498.814	493.576	447.852	445.165	430.089	408.408	431.325	448.917	461.457	433.982	385.782	450.642	405.194	391.993	394.814	436.119
640	0.70_675.9022n	675.902	656.884	1	0.6986	0.0390467	0.221989		0.9566	24761.5	25884.9	25428.3	27824.3	24587.6	26386.1	24869.8	21989.9	25066.3	29751	26630.5	25608.3	23615.7	23622.3	25760.2	24546.9	22561.1	25317.7	23975.2	23584.2	25020.4	25841.4	24599.9	27177.3	28739.4	29852.3	23166.6	26341.1	26143.9	22664.9	26289.8	29143	25432.1	28000	23617.3	25296.8	23617.4	25757.2	24122.4	27013.4
623	15.58_640.2879m/z		640.288	1	15.5805	0.0199441	0.223944		1.13406	2860.5	2522.35	2866.04	2402.48	2124.33	1902.8	2924.88	2981.13	2858.18	1831.4	2349.61	2658.62	3594.76	3066.72	2567.66	2948.81	3588.72	2466.64	2647.73	2730.42	3506.91	2157.14	3047.52	2201.3	2894.77	2448.75	2507.46	3046.25	2910.54	3770.26	3534.98	3446.42	3708.16	3319.7	3030.66	2731.42	2626.28	2886.57	3330.17	2456.1
420	8.48_514.6838m/z		514.684	1	8.48303	0.0218574	0.224154		0	0	866.703	0	0	0	0	0	0	0	0	0	0	0	0	0	0	0	0	0	0	0	0	0	0	0	0	0	0	0	0	0	1551.98	0.00732575	0	0	0	0	0	0	3466.81
1336	0.70_1891.3060m/z		1891.31	3	0.6986	0.0080574	0.224374		1.01347	1150.35	1135.07	1167.12	1126.01	949.805	1059.41	1237.22	1086.61	1107.59	1144.31	1155.93	1062.68	1090.23	1013.36	1096.22	1153.35	1034.55	1005.57	1097.95	1141.1	1182.26	1165.85	1112.19	1128.85	1204.19	1234.44	1175.93	1190.85	1102.92	1061.31	1007.71	1210.1	1315.18	1152.07	1043.2	1057.92	1120.45	1131.12	1127.52	1223.98
1331	0.70_1854.6476m/z		1854.65	2	0.6986	0.00698785	0.224681		1.0163	645.34	634.99	598.711	639.228	523.401	576.467	628.077	584.094	658.906	686.188	660.403	593.365	608.167	473.972	599.267	621.549	589.415	499.042	592.506	599.109	695.809	652.683	633.76	538.789	701.442	656.952	604.931	642.345	610.28	595.088	609.546	741.852	691.87	640.449	549.789	540.877	624.034	645.55	627.46	700.35
979	0.70_1092.7974m/z		1092.8	3	0.6986	0.0124898	0.225064		0.955848	2468.98	2583.03	2568.31	2693.07	2487.69	2716.11	2526.54	2272.42	2489.5	2935.94	2654.39	2471.24	2342.66	2301.02	2690.51	2488.71	2260.85	2500.61	2410.13	2431.77	2531.72	2520.79	2391.66	2677.91	3003.77	2997.19	2373.17	2626.7	2603.59	2345.93	2642.47	2872.63	2533.01	2739	2248.31	2370.74	2449.4	2596.91	2501.08	2640.44
607	14.07_629.3159m/z		629.316	1	14.0701	0.00846667	0.225149		1.07367	967.158	900.795	814.313	777.328	770.003	918.656	808.658	975.18	870.455	788.56	849.313	701.667	766.512	743.923	771.178	898.105	822.201	756.346	823.216	923.609	936.366	898.871	1109.78	886.159	800.242	855.731	1047.38	828.951	904.19	930.256	977.316	776.912	751.57	821.095	814.569	869.301	951.885	898.998	953.865	873.101
1110	0.70_1274.1017m/z		1274.1	3	0.6986	0.0135598	0.225258		0.949206	3026.06	3187.99	3117.39	3260.17	2572.05	2963.84	3105.69	2868.32	3048.78	3315.54	3302.13	2793.56	2886.87	2792.1	3144.01	3082.18	2799.32	2767.38	3026.5	2946.03	3125.75	2991.03	3041.41	3067.07	3432.26	3334.91	2892.22	3145.65	3208.19	2864.63	2931.24	3643.4	3196.14	3082.9	2768.78	2656.74	2936.75	3060	3115.09	3317
417	8.48_514.5718m/z		514.572	1	8.48303	0.0128248	0.225763		0	0	291.854	0	0	0	0	0	0	0	0	0	0	0	0	0	0	0	0	0	0	0	0	0	0	0	0	0	0	0	0	0	547.596	0	0	0	0	0	0	0	1167.42
14	1.63_151.0244m/z		151.024	1	1.6267	0.0135182	0.226387		0.457002	175.408	383.822	121.611	159.943	904.775	285.339	105.015	351.577	287.223	387.806	383.471	302.499	160.586	429.918	67.6179	191.064	415.733	551.905	156.293	29.9674	24.8266	442.431	204.406	417.493	188.545	586.183	377.953	325.792	591.941	408.281	66.599	14.9308	96.5012	244.47	846.224	439.764	473.314	473.958	364.372	185.61
413	9.77_514.5120m/z		514.512	1	9.7651	0.019748	0.226424		0	0	685.619	0	0	0	0	0	0	0	0	0	0	0	0	0	0	0	0	0	0	0	0	0	0	0	0	0	0	0	0	0	1311.6	0	0	0	0	0	0	0	2742.47
120	14.77_257.2213m/z		257.221	1	14.7676	0.00451902	0.227418		1.05488	153.061	145.097	110.979	149.573	147.54	130.774	107.375	123.665	125.932	128.79	109.267	149.357	127.004	136.389	143.579	128.078	119.216	142.063	129.388	151.95	138.444	172.794	149.054	137.85	85.0223	98.3327	161.393	188.78	127.452	172.594	119.637	123.656	149.696	176.998	133.929	167.367	166.97	120.214	147.046	152.294
37	1.99_185.9606m/z		185.961	1	1.99117	0.0106923	0.228271		0.901444	508.687	564.302	143.736	276.912	255.274	318.082	283.436	415.159	337.062	414.03	274.495	283.555	229.824	318.769	607.183	334.931	360.952	643.505	411.641	523.398	428.033	557.779	525.537	361.897	467.199	238.8	651.048	381.712	469.937	380.056	338.657	405.679	310.668	135.027	462.763	635.31	547.627	500.65	425.217	547.735
1192	0.70_1455.3910m/z		1455.39	3	0.6986	0.013887	0.228462		0.992042	3263.2	3289.38	3307.6	3530.14	3121.99	3415.82	3274.74	2963.3	3256.83	3697.37	3383.99	3155.7	3018.75	2963.02	3220.79	3322.34	2853.07	3102.26	3073.7	3179.93	3311.35	3308.11	3253.42	3523.85	3638.26	3855.44	3090.37	3341.58	3311.94	3003.03	3336.6	3710.64	3337.45	3564.54	3063.22	3101.91	3100.03	3333.49	3137.3	3413.41
[truncated: 329 more rows]
[truncated: 3 more columns]

## Sheet: HILIC_serum_datamatrix (Fig.3B)
								KW	KW	KW	KW	KW	KW	KW	KW	KW	KW	KW	KW	KW	KW	KW	KW	KW	KW	KW	KW	KW	VEH	VEH	VEH	VEH	VEH	VEH	VEH	VEH	VEH	VEH	VEH	VEH	VEH	VEH	VEH	VEH	VEH	VEH	VEH	VEH
[truncated: 2,158 more rows]

[truncated: 5 more sheets: in-vivo exp (Fig 1), in vivo exp. (Fig 3C,D), in vivo exp. (Fig 4), in vivo exp. (Fig 5), in vivo exp. (Fig 6)]
